# Supplementary material for: Adipocyte-derived kynurenine promotes obesity and insulin resistance by activating the AhR/STAT3/IL-6 signaling
Source: Nat Commun. 2022 Jun 17;13:3489. doi: 10.1038/s41467-022-31126-5 (PMC9205899; doi:10.1038/s41467-022-31126-5)
Supplement: Supplementary file 4 — Source Data [file 41467_2022_31126_MOESM4_ESM.zip]

Archive with 4 entries (3 files):
- Source Data file/Article data.xlsx
- Source Data file/supplymentary data.xlsx
- Source Data file/~$Article data.xlsx
- Source Data file/
