# Supplementary material for: Adipocyte-derived kynurenine promotes obesity and insulin resistance by activating the AhR/STAT3/IL-6 signaling
Source: Nat Commun. 2022 Jun 17;13:3489. doi: 10.1038/s41467-022-31126-5 (PMC9205899; doi:10.1038/s41467-022-31126-5)
Supplement: Supplementary file 4 — Source Data [file 41467_2022_31126_MOESM4_ESM.zip › Source Data file/Article data.xlsx]

## Sheet: Fig.1
1a	Plasma Kyn (ng mL-1)		1b	Plasma Kyn (ng mL-1)			1c	KTR			1d	kyn(ng/ml)		1f	Body weight(g)													1j	Body weight(g)
	BMI(kg/m2)	KYN(ng/ml)		lean	overweight	obese		lean	overweight	obese		ND	HFD		time(week)	PBS						Kyn							time(week)	HFD WT								HFD KO
	17.1875	187		187	264	315		0.022315	0.021945	0.032508		197.2	276.8		0	37.98	40.16	38.58	39.75	38.43	37.43	37.6	38.6	40.3	39.2	37.9	38.1		0	22.8	22.1	22.16	22.27	23	22.7	22.5	22.6	21.7	22.04	19.9	19	23.3	22.1	22.45
	17.301	203.7		203.7	351.4	264		0.018861	0.036377	0.031923		149.68	366.6		5	40.81	41.29	39.73	40.92	38.92	39.05	40.87	39.16	42.13	41.69	39.78	40.05		2	27.3	24.8	27.8	25.8	27.8	26.5	24.9	27.3	24	25.3	22.8	22.3	24.7	25.8	24.7
	17.6308	338.8		338.8	410	277		0.036568	0.030827	0.024087		153.68	373.88		10	41.79	42.03	41.15	41.66	39.57	41.46	42.08	40.56	43.78	43.14	41.46	41.94		4	33.6	33.33	36.17	34.33	30.8	35.55	31.3	32.9	31.56	32.9	30.5	30.5	31.4	31.28	32.55
	17.6898	236		236	271.6	321		0.02928	0.027785	0.026529		130.96	652.4		15	43.34	42.97	44.58	42.76	40.56	41.73	44.4	42.67	45.61	44.67	42.84	43.1		6	35.12	35.05	40.97	35.6	34.62	38.52	34.38	34.8	34.44	35.41	32.9	33.52	32.78	33.26	33.72
	17.6898	221.9		221.9	261.8	618		0.020934	0.0275	0.055179		178.28	378.12		20	44.76	44.68	43.36	43.93	41.97	42.91	46.43	45.03	47.76	47.14	45.61	44.79		8	40.2	40.72	46.51	41.78	40.82	47.12	38.14	39.68	38.1	39.05	36.76	35.31	39.6	38.8	41.12
	17.7624	287.7		287.7	306	368		0.023343	0.030723	0.026099		228.4	276.48		25	45.62	45.87	46.24	44.65	42.64	43.84	47.19	46.78	48.32	48.67	46.35	45.83		10	47.29	45	48.11	44.69	43.69	47.18	40.45	41.37	41.21	40.82	39.4	36.75	42.5	41.08	42.82
	17.7624	287.7		287.7	327	440		0.023343	0.026371	0.044044		242.36	289.4		30	46.05	47.25	47.65	44.6	43.51	44.8	46.5	48.78	50.12	49.2	46.8	47.2		12	48.37	45.48	52.23	47.24	44.53	49.7	43	46.36	43.06	41.25	41.59	37.95	44.02	43.04	44.98
	17.7778	262		262	298.2	392		0.024486	0.035884	0.042151		165.96	255.64
	17.7778	254.1		254.1	168.7	305		0.017894	0.020399	0.031027		212.92	382.72	1g	IGTT Blood glucose (mmol L-1)													1k	IGTT Blood glucose (mmol L-1)
	17.7999	246		246	595	344		0.027517	0.072034	0.030175		221.44	251.32		time(min)	HFD-WT PBS						HFD-WT Kyn							time/min	HFD WT								HFD Ido-/-
	17.7999	290.5		290.5	183.4	243		0.017822	0.027788	0.020593		227.08	420		0	7.3	8.2	7.4	6.5	6.5	7.5	6.2	7.2	8.4	7	8.7	9.1		0	6.2	6.9	6.7	7.3	6.3	7.1	7.4	7.2	7.7	8.1	6.2	6.4	6.4	6	6.6
	17.9282	315		315	248	462		0.032881	0.026216	0.046479		292	625.2		30	19.6	21.6	22.5	20.9	22.6	18.8	24.2	23.1	24.7	22.1	23.9	25.5		30	20.8	20.7	19.6	19.6	23.2	22.7	26.5	26	23.6	22.9	15	16.1	18.2	18.2	16.9
	18.026	348		348	289	344		0.033143	0.032363	0.023724			335.96		60	15.5	16.6	17.8	15.4	18.6	12.6	19.6	21.5	20.4	17.6	18.4	21.6		60	16.8	21.4	14.2	17.4	19.4	17.3	24.8	24	20.6	15.1	12.7	13.2	15	12.6	16
	18.026	208.6		208.6	307	301		0.020282	0.032905	0.02951			264.28		90	12.3	13.9	14.2	11.2	15.4	9.2	15.5	16.1	17.5	14.4	16.5	15.5		90	13	17.2	12.8	15	14.6	12.5	19.5	18.2	15.1	11.6	9	10.7	11.4	10.4	12.3
	18.132	284		284	269	298		0.027843	0.024234	0.029216			343.88		120	9.4	10.7	10.4	9.6	11.5	8.6	10.4	13	13	8.6	11.9	13.7		120	9.7	14.3	10.2	12.5	12.6	11.4	12.8	14.4	14.6	11	8.9	10.1	9.2	9.5	10.7
	18.132	214.2		214.2	314	307		0.026742	0.022429	0.035864			280.68
	18.3058	394.8		394.8	285	459		0.0376	0.027941	0.060079				1h	ITT Blood glucose (mmol L-1)													1l	ITT Blood glucose (mmol L-1)
	18.3594	268		268	188.3	255		0.031604	0.01345	0.023394	1e	KTR			time(min)	HFD-WT PBS						HFD-WT Kyn							time/min	HFD WT								HFD Ido-/-
	18.3594	240.1		240.1	179.9	435		0.028414	0.016657	0.030851		ND	HFD		0	9.9	11.6	11.6	10.9	9.5	11.4	10.5	12.6	11.4	12.1	10.6	13.4		0	7.5	9.4	8.6	10.9	11.4	10	9.9	8.2	8	9.5	9.3	8.8	7.4	8.3	7.6
	18.591	262		262	231.7	316		0.022586	0.026755	0.027965		0.008635	0.01747		30	5.2	7.5	6.1	5.3	5.5	6.1	8.5	8	7.8	8.8	7.3	9.2		30	6.8	6.2	6.7	6.4	6.3	6.8	6.9	7.6	5.1	5.4	6.1	5.3	5.8	6.3	7
	18.591	210.7		210.7	184.1	313		0.023862	0.022101	0.027699		0.007819	0.015964		60	5.4	6.2	5.8	4.7	5.4	7.2	7.6	8.4	8.8	9.2	8.5	9.6		60	5.1	4.9	4.8	7.7	5.6	5.3	6.2	6	3.5	5.4	6.4	3.4	5.1	4.6	4.4
	18.662	249		249	490	255		0.032422	0.037984	0.031776		0.008088	0.021587		90	6.5	7.6	6.6	6.7	7.2	9.3	8.4	9.5	9.6	10.4	9.8	11.6		90	5.6	5.6	5.1	6.7	6.2	3.8	6.6	6.9	4.1	5.7	6.8	3.7	5.4	3.4	5.4
	18.662	236		236	269	388		0.026757	0.029271	0.048683		0.009715	0.016165		120	8.6	11.9	9.5	8.2	8.3	10.8	8.2	10.6	10.2	11.5	10.8	12.4		120	7	6.3	5.5	8.9	7.4	5.1	7.2	7.6	5.9	6.2	7.2	4.8	6.3	5.5	6.1
	18.662	198.8		198.8	191.8	315		0.023224	0.017759	0.026923		0.009209	0.016842
	18.662	186.2		186.2	321	319		0.015262	0.026529	0.027265		0.011763	0.0174	1i	Plasma insulin (ng mL-1)													1m	Plasma insulin (ng mL-1)
	18.8246	464.1		464.1	221	304		0.032683	0.020849	0.031503		0.010045	0.014427		PBS	Kyn													HFD WT	HFD Ido-/-
	18.9291	207.9		207.9	326.9	551		0.024231	0.034703	0.061771		0.009099	0.022792		2.15635	3.12563													1.62602	1.38775
	19.0039	294.7		294.7	465.5	329		0.023585	0.059983	0.02269		0.012268	0.011614		1.98563	2.83654													1.57176	1.15655
	19.0311	201.6		201.6	481	383		0.01996	0.049845	0.032185		0.01487	0.017863		1.66789	2.26354													1.70623	1.30518
	19.052	264		264	361	334		0.028479	0.024392	0.028067		0.012574	0.024657		2.45635	3.78263													1.67792	1.03415
	19.052	278.6		278.6	327	295		0.034869	0.027025	0.023047		0.015509	0.015414		1.75362	2.67543													2.01264	1.15369
	19.1406	323		323	414	381		0.031667	0.036	0.041503			0.012556		2.06354	2.75321													1.44201	1.56322
	19.1406	183		183	252.7	315		0.028774	0.023183	0.021875			0.020661																1.32877	1.66351
	19.1406	199.5		199.5	89.6	356		0.015	0.023579	0.030427																			1.32877	1.26355
	19.1406	268.8		268.8	325	360		0.02688	0.020186	0.031579
	19.1953	268		268	291.2	369		0.028817	0.025103	0.034486
	19.1953	227		227	284	367		0.0267	0.028803	0.037071
	19.1953	206		206	231	330		0.021661	0.024548	0.046414
	19.2336	377.3		377.3	328	272		0.029592	0.050932	0.024286
	19.3337	373.1		373.1	347.2	501		0.03731	0.047432	0.035282
	19.3685	221		221	464	449		0.02859	0.040348	0.035078
	19.3685	259		259	357	445.5		0.021405	0.039535	0.036894
	19.3962	287.7		287.7	228.9	583.5		0.030836	0.020438	0.045765
	19.5312	269		269	277	301		0.02514	0.029281	0.032193
	19.5312	239		239	392	316		0.031909	0.048216	0.03351
	19.5312	196.7		196.7	286.3	855		0.018557	0.022904	0.064286
	19.5312	182		182	245.7	410		0.01767	0.021553	0.044907
	19.5312	282.1		282.1	286	484		0.029915	0.028657	0.051271
	19.8347	172		172	221.2	242		0.021287	0.020481	0.018473
	19.8347	208.6		208.6	206	308		0.019679	0.019808	0.029057
	19.8347	351.4		351.4	295	380		0.02724	0.036967	0.044601
	19.8347	136.5		136.5	196.7	478		0.017478	0.019869	0.030253
	19.9219	254.1		254.1	405	271		0.026088	0.039706	0.025093
	20	342		342	299	299		0.037296	0.034171	0.032116
	20	324.1		324.1	309.4	354		0.022824	0.02714	0.026222
	20.0288	237		237	293	393		0.022788	0.033107	0.038155
	20.0288	475		475	247.8	322		0.032759	0.019209	0.030962
	20.0288	288		288	377	367		0.03	0.033661	0.03681
	20.0288	234		234	178.5	609		0.022286	0.014167	0.070732
	20.0288	403		403	269	314		0.049509	0.026373	0.033511
	20.0288	463		463	269	297		0.036746	0.026373	0.032004
	20.0288	196.7		196.7	247.8	367		0.016669	0.030555	0.034623
	20.0288	180.6		180.6	224	919		0.021474	0.022741	0.07124
	20.0288	249.2		249.2	523	376		0.030133	0.046696	0.025931
	20.0288	223.3		223.3	242.2	334		0.018924	0.026674	0.028547
	20.0288	241.5		241.5	252.7	328		0.019795	0.03006	0.034563
	20.0796	216		216	520	365		0.016744	0.041935	0.033796
	20.0796	209.3		209.3	151.9	881		0.01938	0.0174	0.078661
	20.1172	224		224	353	303		0.024242	0.030696	0.039402
	20.202	193		193	313	268		0.023479	0.033087	0.030629
	20.202	292		292	249.2	674		0.026789	0.027597	0.04585
	20.202	372		372	361	502		0.031795	0.025069	0.040484
	20.202	249.9		249.9	319	510		0.019223	0.030094	0.042236
	20.2449	380		380	332	250.5		0.028148	0.032233	0.029043
	20.2449	201.6		201.6	264.6	625		0.0192	0.0245	0.0625
	20.2812	258		258	169.4	249		0.027653	0.017339	0.025803
	20.2812	217.7		217.7	453	409		0.022844	0.039391	0.029854
	20.3074	215.6		215.6	394.1	315		0.015183	0.037533	0.028899
	20.3125	328		328	228	481		0.026452	0.022136	0.048196
	20.3125	536		536	217.7	343.5		0.051538	0.021554	0.032482
	20.3125	411		411	456	295		0.025688	0.060963	0.032205
	20.3125	146.3		146.3	234.5	451		0.019959	0.031308	0.044653
	20.3125	324.1		324.1	320	519		0.026785	0.0256	0.04513
	20.3244	327.6		327.6	275.8	306		0.017333	0.025073	0.02448
	20.4152	388.5		388.5	334	553		0.036376	0.03181	0.03142
	20.4152	282.8		282.8	331.5	359		0.020794	0.036957	0.049517
	20.4294	325.5		325.5	241.5	335		0.035038	0.02813	0.031905
	20.5151	175		175	231.7	674		0.019707	0.019803	0.080912
	20.5151	277.2		277.2	280	627		0.022537	0.031042	0.048832
	20.5457	215		215	276	370.5		0.028705	0.024211	0.032629
	20.5457	264		264	326	370		0.030877	0.033574	0.047315
	20.5457	223.3		223.3	303.8	269		0.018924	0.025317	0.021349
	20.5457	310.1		310.1	253.4	465		0.02297	0.029568	0.040789
	20.5457	311.5		311.5	435	342		0.039111	0.023387	0.040426
	20.5499	537		537	154	385		0.042267	0.014667	0.040272
	20.5499	160.3		160.3	220	359		0.021989	0.027708	0.03177
	20.5499	206.5		206.5	175.7	590		0.02913	0.019329	0.062833
	20.5761	453.6		453.6	294	308		0.056208	0.033258	0.027018
	20.6575	214.9		214.9	216	451		0.015919	0.032047	0.056305
	20.6905	362		362	216	454		0.03042	0.032047	0.040177
	20.6905	291.2		291.2	413	324		0.023484	0.026356	0.036425
	20.7008	227		227	232	278		0.01876	0.031351	0.024386
	20.7008	203		203	227.5	340		0.025217	0.023822	0.037281
	20.7613	269		269	198.8	401		0.022231	0.021492	0.036455
	20.7613	286		286	346.5	328		0.029885	0.02625	0.043559
	20.7613	236.6		236.6	256.2	326		0.01863	0.015718	0.025669
	20.83	240		240	269.5	537		0.023301	0.029632	0.042283
	20.83	197		197	425	365		0.031571	0.044363	0.035784
	20.83	247.1		247.1	364	546		0.023311	0.031652	0.041679
	20.8889	264		264	281	454		0.02	0.025089	0.04744
	20.8889	225		225	302	488		0.032143	0.031295	0.043964
	20.9566	295.5		295.5	390	297		0.026839	0.031967	0.0225
	20.9566	371		371	295	260		0.024384	0.031483	0.03163
	20.9573	265		265	220			0.024312	0.029101
	20.9644	195.3		195.3	231			0.020667	0.031386
	21.0498	408		408	275			0.029353	0.029989
	21.0772	294		294	215			0.027222	0.02256
	21.0772	171.5		171.5	358			0.018908	0.023553
	21.1073	296.8		296.8	490			0.036525	0.053203
	21.2031	221		221	380			0.0425	0.032479
	21.2279	248		248	161			0.030846	0.019351
	21.2279	390.6		390.6	435			0.032824	0.041827
	21.2585	368		368	350			0.032566	0.033019
	21.2585	334		334	402			0.028305	0.028921
	21.2585	352		352	339			0.030609	0.025489
	21.2585	291.2		291.2	463.5			0.030239	0.038007
	21.2585	252		252	325			0.021724	0.036974
	21.2585	314.3		314.3	304			0.025762	0.02789
	21.2585	277.2		277.2	456			0.025431	0.042517
	21.3599	196		196	403			0.035252	0.035351
	21.3599	198.1		198.1	224			0.024887	0.02673
	21.4844	479		479	224			0.039587	0.02673
	21.4844	326		326	255			0.026721	0.024057
	21.4844	156.1		156.1	347			0.016785	0.031835
	21.4844	353.5		353.5	300			0.044465	0.037267
	21.4844	241.5		241.5	345			0.018022	0.034158
	21.4844	273		273	281			0.027688	0.034691
	21.6312	236		236	406			0.042523	0.038302
	21.6413	381		381	384			0.030566	0.031736
	21.6413	395.5		395.5	477			0.034723	0.025372
	21.7555	279		279	447			0.021298	0.030408
	21.7555	327		327	360			0.028093	0.048387
	21.7555	340.2		340.2	304			0.041037	0.036407
	21.7555	252.7		252.7	334			0.029939	0.029821
	21.7738	257		257	377			0.028366	0.04852
	21.7776	291		291	300			0.017118	0.026786
	21.7784	425		425	300			0.036325	0.026786
	21.7784	526		526	241			0.040775	0.023173
	21.7784	253.4		253.4	347			0.029988	0.035481
	21.7982	313		313	386			0.049762	0.032712
	21.7982	492.8		492.8	355			0.054878	0.036261
	21.83	635.9		635.9	731			0.051788	0.061429
	21.8724	358		358	446			0.02864	0.037167
	21.8724	266		266	271			0.033002	0.035104
	21.8724	291.9		291.9	474			0.02354	0.04457
	21.875	230		230	562			0.026932	0.04887
	21.875	393		393	254			0.038911	0.03031
	21.9138	188		188	303			0.015161	0.028056
	21.9138	236.6		236.6	206			0.025858	0.020396
	21.9525	239		239	237			0.025534	0.024611
	21.9533	241		241	354			0.026837	0.034706
	21.9713	421		421	281			0.056208	0.031609
	21.9713	204.4		204.4	390			0.024218	0.020207
	22.0317	270		270	329			0.021774	0.030183
	22.0317	259		259	301			0.046168	0.027364
	22.0317	237		237	391			0.038725	0.037238
	22.0317	276.5		276.5	329			0.022851	0.028362
	22.0317	216.3		216.3	432			0.022841	0.03541
	22.0386	262		262	311			0.030219	0.03049
	22.0386	408		408	344			0.046789	0.029655
	22.0386	247.1		247.1	253			0.023311	0.023
	22.0386	291.2		291.2	367			0.025544	0.028898
	22.0386	384.3		384.3	344			0.033417	0.034783
	22.0386	175		175	400.5			0.021084	0.031824
	22.0932	281.4		281.4	308			0.019542	0.024839
	22.0932	268		268	423			0.022906	0.034672
	22.1003	325		325	262			0.031553	0.026844
	22.1003	322		322	383			0.021325	0.029237
	22.1453	271		271	426			0.044426	0.031791
	22.1453	210.7		210.7	357			0.018482	0.030776
	22.151	296		296	362			0.027407	0.033832
	22.151	326		326	334			0.0326	0.026094
	22.151	213.5		213.5	278			0.021808	0.024602
	22.1591	379		379	333			0.02461	0.033807
	22.1591	205.1		205.1	328			0.01815	0.028034
	22.1591	340.9		340.9	295.5			0.036794	0.028928
	22.1894	239.4		239.4	355			0.023019	0.045806
	22.2041	268.8		268.8	207			0.031003	0.027023
	22.2192	443		443	258			0.040642	0.024808
	22.2192	182		182	403			0.0175	0.038381
				291.2	419			0.030239	0.028121
	22.2222	291.2		313.6	221			0.029308	0.021048
	22.2222	313.6		274.4	357			0.022575	0.039361
	22.231	274.4		267	538.5			0.021707	0.038602
	22.2656	267		280.7	338			0.020341	0.025224
	22.2656	280.7		320	373			0.031373	0.036931
	22.2753	320		275.8	279			0.026519	0.032217
	22.2753	275.8		227	282			0.018306	0.027379
	22.3082	227		286	370.5			0.027767	0.032543
	22.3082	286		224	337.5			0.01697	0.025539
	22.3082	224		219.1	444			0.03488	0.045891
	22.3082	219.1		165.9	271			0.013379	0.019926
	22.3082	165.9		456	376			0.03234	0.043418
	22.3958	456		398	389			0.032893	0.030391
	22.46	398		239.4	306			0.020638	0.036691
	22.46	239.4		312	568.5			0.029434	0.044905
	22.4766	312		251.3	454			0.018478	0.037833
	22.4766	251.3		416	404			0.036814	0.036396
	22.4914	416		403	444			0.045332	0.05
	22.4914	403		203	293			0.020547	0.03002
	22.4914	203		188.3	409			0.018644	0.039709
	22.4914	188.3		212	306			0.021811	0.034971
	22.5827	212		369	475.5			0.044782	0.036437
	22.5827	369		318	276			0.034868	0.029362
	22.5827	318		298.2	375			0.027611	0.048638
	22.5827	298.2		420.7	243			0.029215	0.028963
	22.5827	420.7		332.5	469.5			0.027941	0.035248
	22.5827	332.5		221.2	378			0.017839	0.034473
	22.5827	221.2		307	461			0.041826	0.034148
	22.5981	307		291.2	231			0.035	0.023499
	22.5981	291.2		344	434			0.037719	0.048062
	22.6	344		306	366			0.027818	0.029756
	22.6003	306		294.7	351			0.030539	0.034412
	22.6003	294.7		464	360			0.04549	0.027692
	22.6562	464		405	331			0.028521	0.030091
	22.6562	405		299	461			0.034328	0.043491
	22.6562	299		204.4	541			0.01955	0.049633
	22.6562	204.4		254	366			0.017517	0.043416
	22.6811	254		256	312			0.0287	0.03174
	22.6811	256		314	444			0.03848	0.032647
	22.7204	314		224.7	349			0.023094	0.026641
	22.7204	224.7		282.1	300			0.02453	0.03413
	22.7204	282.1		239	353			0.01912	0.05507
	22.7583	239		271.6	425			0.018351	0.050716
	22.7583	271.6		331.8	368			0.029798	0.038696
	22.7615	331.8		280.7	405			0.042392	0.034322
	22.7688	280.7		511	532			0.044052	0.04124
	22.8269	511		310.1	436			0.029255	0.03049
	22.8269	310.1		405	394			0.036818	0.051036
	22.8571	405		281	370.5			0.02578	0.03952
	22.8571	281		395.5	297			0.02585	0.03043
	22.8571	395.5		446	303			0.03626	0.031141
	22.8624	446		336	429			0.030545	0.04163
	22.8624	336		346	248			0.035198	0.018788
	22.8624	346		342	221			0.031844	0.025432
	22.8624	342		408	490			0.036122	0.049147
	22.8624	408		263.9	388			0.026129	0.041145
	22.8624	263.9		164.5	473			0.01645	0.038455
	22.8624	164.5		182.7	350			0.016609	0.036157
	22.8624	182.7		445	514			0.02764	0.043193
	22.8928	445		372	156			0.033818	0.047853
	22.8928	372		379.4	347			0.03794	0.028678
	22.8928	379.4		271.6	480			0.024468	0.039024
	22.8928	271.6		322	522			0.029009	0.044845
	22.921	322		249.9	483			0.019223	0.038031
	22.921	249.9		236	294			0.028957	0.0294
	22.9421	236		175	360			0.018737	0.027273
	22.9421	175		415.8	412			0.025509	0.037117
	22.9421	415.8		227	484			0.018306	0.030828
	23	227		294	538			0.046445	0.045983
	23.0112	294		320	415			0.030189	0.031923
	23.0112	320		246.4	498			0.024157	0.055955
	23.0112	246.4		293	378			0.033951	0.033158
	23.03	293		267	392			0.03171	0.026849
	23.0469	267		267	442.5			0.03171	0.04497
	23.0469	267		279	299			0.037703	0.030698
	23.068	279		202.3	726			0.019641	0.069143
	23.068	202.3		267	315			0.025673	0.022183
	23.1111	267		226				0.024754
	23.1247	226		226				0.024754
	23.1247	226		264.6				0.023009
	23.1247	264.6		343				0.027661
	23.1482	343		235				0.030013
	23.2335	235		285				0.029171
	23.2335	285		242				0.023495
	23.2335	242		266.7				0.01905
	23.2335	266.7		382.9				0.020697
	23.2335	382.9		210				0.024911
	23.3056	210		455				0.031597
	23.309	455		521				0.04168
	23.309	521		345.8				0.028817
	23.309	345.8		225.4				0.021065
	23.309	225.4		169.4				0.021175
	23.309	169.4		450				0.03913
	23.3556	450		345				0.037257
	23.4221	345		196				0.020567
	23.4221	196		389				0.032417
	23.4236	389		279				0.022355
	23.4236	279		247				0.024749
	23.4337	247		213.5				0.020931
	23.4337	213.5		288				0.036595
	23.4375	288		305				0.032173
	23.4375	305		273				0.024595
	23.4375	273		517				0.053575
	23.4375	517		302				0.028762
	23.4375	302		278				0.024386
	23.4375	278		259				0.031432
	23.4375	259		210				0.022388
	23.4375	210		243.6				0.021946
	23.4375	243.6		209.3				0.017737
	23.4375	209.3		148.4				0.019919
	23.4375	148.4		214.2				0.0153
	23.4375	214.2		191.1				0.031587
	23.4375	191.1		371				0.033727
	23.5078	371		398				0.047665
	23.5172	398		194.6				0.02068
	23.5172	194.6		529				0.057751
	23.5294	529		376.6				0.024776
	23.5294	376.6		302				0.030352
	23.6127	302		370				0.045288
	23.6234	370		275.1				0.026971
	23.6234	275.1		275.1				0.026971
	23.6234	275.1		406				0.026364
	23.6244	406		247.8				0.027625
	23.6336	247.8		210				0.025894
	23.634	210		289.8				0.036819
	23.634	289.8		389				0.03112
	23.6614	389		304				0.029804
	23.6614	304		444				0.046639
	23.6614	444		363				0.038352
	23.6614	363		282.1				0.022389
	23.6614	282.1		224.7				0.023094
	23.6614	224.7		204.4				0.020238
	23.6614	204.4		238				0.022667
	23.6614	238		243				0.030074
	23.6652	243		274.4				0.033669
	23.6652	274.4		241.5				0.019795
	23.6713	241.5		253.5				0.0338
	23.7118	253.5		256.9				0.027728
	23.7118	256.9		268				0.029712
	23.7332	268		324.1				0.031163
	23.7332	324.1		310.8				0.030471
	23.7332	310.8		260				0.025
	23.7387	260		360				0.03
	23.8281	360		178.5				0.015796
	23.8281	178.5		153.3				0.014883
	23.8281	153.3		522				0.051176
	23.833	522		397				0.030538
	23.833	397		159.6				0.015057
	23.833	159.6		265.3				0.035
	23.833	265.3		273.7				0.018247
	23.8367	273.7		212				0.017236
	23.8751	212		212				0.017236
	23.8751	212		372				0.029772
	23.8751	372		228				0.022823
	23.8751	228		209.3				0.02052
	23.8751	209.3		344.4				0.024262
	23.8751	344.4		344.4				0.024262
	23.8751	344.4		332				0.035357
	23.8754	332		338.1				0.026833
	23.8754	338.1		471				0.032937
	23.9361	471		235				0.021364
	23.9512	235		318				0.034453
	23.9995	318		261.1				0.025813
	23.9995	261.1
	24	264
	24	351.4
	24.0055	410
	24.0055	271.6
	24.0055	261.8
	24.0234	306
	24.0234	327
	24.0234	298.2
	24.0234	168.7
	24.0238	595
	24.0238	183.4
	24.0346	248
	24.0346	289
	24.0346	307
	24.0346	269
	24.0346	314
	24.0346	285
	24.0346	188.3
	24.0346	179.9
	24.0346	231.7
	24.0346	184.1
	24.0882	490
	24.093	269
	24.093	191.8
	24.093	321
	24.2123	221
	24.2123	326.9
	24.2123	465.5
	24.2215	481
	24.2215	361
	24.2215	327
	24.2215	414
	24.2215	252.7
	24.2215	89.6
	24.2587	325
	24.2587	291.2
	24.3375	284
	24.3375	231
	24.3827	328
	24.3827	347.2
	24.3865	464
	24.3865	357
	24.3865	228.9
	24.4352	277
	24.4352	392
	24.4352	286.3
	24.4352	245.7
	24.4418	286
	24.4418	221.2
	24.4646	206
	24.4646	295
	24.4898	196.7
	24.5089	405
	24.5351	299
	24.5351	309.4
	24.5577	293
	24.5577	247.8
	24.5675	377
	24.5675	178.5
	24.6094	269
	24.6094	269
	24.6094	247.8
	24.6097	224
	24.6152	523
	24.6152	242.2
	24.6548	252.7
	24.7405	520
	24.7405	151.9
	24.7596	353
	24.7676	313
	24.7676	249.2
	24.8016	361
	24.8016	319
	24.8016	332
	24.8016	264.6
	24.8016	169.4
	24.8163	453
	24.8163	394.1
	24.8358	228
	24.8358	217.7
	24.8889	456
	24.8889	234.5
	24.8971	320
	24.8971	275.8
	24.9135	334
	24.9135	331.5
	24.9135	241.5
	24.9135	231.7
	24.9199	280
	24.9199	276
	24.9199	326
	24.9199	303.8
	24.9199	253.4
	24.9337	435
	24.9337	154
	24.9581	220
	24.9581	175.7
	24.974	294
	24.974	216
	24.974	216
	24.974	413
	24.974	232
	24.974	227.5
	24.974	198.8
	24.974	346.5
	24.974	256.2
	24.977	269.5
	25	425
	25.0292	364
	25.0995	281
	25.0995	302
	25.1486	390
	25.1486	295
	25.1486	220
	25.1486	231
	25.1532	275
	25.1559	215
	25.1559	358
	25.1808	490
	25.2493	380
	25.2826	161
	25.2826	435
	25.3086	350
	25.3443	402
	25.356	339
	25.3902	463.5
	25.3906	325
	25.3906	304
	25.3906	456
	25.5102	403
	25.5296	224
	25.5296	224
	25.5355	255
	25.5367	347
	25.6312	300
	25.6312	345
	25.6369	281
	25.6544	406
	25.6896	384
	25.6896	477
	25.711	447
	25.7117	360
	25.7117	304
	25.7117	334
	25.7117	377
	25.7117	300
	25.7117	300
	25.7117	241
	25.763	347
	25.7812	386
	25.8265	355
	25.8645	731
	25.8645	446
	25.8876	271
	25.8876	474
	25.9107	562
	25.9107	254
	25.9107	303
	25.9516	206
	25.9516	237
	25.9516	354
	25.9516	281
	25.9516	390
	25.9516	329
	25.9516	301
	25.9516	391
	25.9766	329
	25.9959	432
	26.0262	311
	26.0375	344
	26.0375	253
	26.079	367
	26.0933	344
	26.1752	400.5
	26.2222	308
	26.2346	423
	26.2378	262
	26.2596	383
	26.2596	426
	26.2917	357
	26.2917	362
	26.2976	334
	26.2985	278
	26.2985	333
	26.309	328
	26.3329	295.5
	26.3465	355
	26.3702	207
	26.4463	258
	26.4463	403
	26.4721	419
	26.4855	221
	26.4855	357
	26.4915	538.5
	26.5021	338
	26.5625	373
	26.5731	279
	26.5731	282
	26.5731	370.5
	26.5731	337.5
	26.5731	444
	26.6097	271
	26.6299	376
	26.6436	389
	26.6436	306
	26.6436	568.5
	26.6667	454
	26.6667	404
	26.6667	444
	26.6667	293
	26.6667	409
	26.6667	306
	26.6667	475.5
	26.6728	276
	26.6728	375
	26.6728	243
	26.6728	469.5
	26.6728	378
	26.7299	461
	26.8136	231
	26.8387	434
	26.8518	366
	26.8544	351
	26.9388	360
	26.9531	331
	26.9531	461
	26.9531	541
	26.9531	366
	26.9598	312
	26.9896	444
	27.0416	349
	27.0416	300
	27.0552	353
	27.0552	425
	27.0842	368
	27.102	405
	27.1349	532
	27.1739	436
	27.2874	394
	27.3356	370.5
	27.3438	297
	27.3909	303
	27.3909	429
	27.3982	248
	27.5482	221
	27.5482	490
	27.5482	388
	27.5482	473
	27.5556	350
	27.5873	514
	27.5873	156
	27.5873	347
	27.5873	480
	27.6254	522
	27.6361	483
	27.6361	294
	27.6817	360
	27.7344	412
	27.7344	484
	27.7344	538
	27.7447	415
	27.7551	498
	27.8132	378
	27.8159	392
	27.8159	442.5
	27.9155	299
	27.9297	726
	27.9297	315
	28	315
	28.0404	264
	28.0404	277
	28.0404	321
	28.0404	618
	28.0404	368
	28.0404	440
	28.0404	392
	28.0404	305
	28.089	344
	28.0957	243
	28.125	462
	28.125	344
	28.125	301
	28.2828	298
	28.2828	307
	28.3447	459
	28.3447	255
	28.3447	435
	28.3447	316
	28.3987	313
	28.3987	255
	28.4055	388
	28.4444	315
	28.4444	319
	28.578	304
	28.6851	551
	28.6851	329
	28.6851	383
	28.6851	334
	28.6851	295
	28.7105	381
	28.7197	315
	28.7197	356
	28.7318	360
	28.7318	369
	28.7356	367
	28.8889	330
	29.0318	272
	29.0547	501
	29.0547	449
	29.0657	445.5
	29.0657	583.5
	29.2969	301
	29.2969	316
	29.321	855
	29.3658	410
	29.3658	484
	29.3848	242
	29.3848	308
	29.3848	380
	29.3848	478
	29.3878	271
	29.3878	299
	29.4118	354
	29.522	393
	29.7339	322
	29.7442	367
	29.7521	609
	29.7578	314
	29.7608	297
	29.7609	367
	29.8605	919
	29.903	376
	29.9836	334
	30.0433	328
	30.0433	365
	30.0838	881
	30.1021	303
	30.1038	268
	30.1162	674
	30.1162	502
	30.1162	510
	30.2041	250.5
	30.303	625
	30.3673	249
	30.3871	409
	30.4218	315
	30.4498	481
	30.8012	343.5
	30.8185	295
	30.854	451
	30.8642	519
	30.9917	306
	31.0204	553
	31.0204	359
	31.1419	335
	31.1634	674
	31.21	627
	31.21	370.5
	31.2213	370
	31.25	269
	31.25	465
	31.8878	342
	32.0461	385
	32.112	359
	32.1403	590
	32.2831	308
	32.4662	451
	32.5964	454
	32.6294	324
	33.1504	278
	33.2987	340
	33.4124	401
	34.1049	328
	34.4842	326
	34.6021	537
	34.9636	365
	35.083	546
	35.1562	454
	35.3798	488
	35.4979	297
	35.5556	260

## Sheet: Fig.2
2a	WAT Kyn(ug/g of protein)			liver Kyn(ug/g of protein)			sk Kyn(ug/g of protein)			2f	BMI	IDO mRNA expression
	ND	HFD		ND	HFD		ND	HFD			23.4	3.25234
	0.492704	1.07348		4.48889	4.03489		1.8302	2.78597			24.34	6.63041
	0.9575	2.08485		5.28986	1.52237		1.64647	2.54956			24.17	1
	1.4007	0.539448		3.02857	2.33776		0.809063	2.30201			20.2	3.67647
	0.623623	1.66895		3.26385	2.01919		1.41988	3.67977			35.56	9.82356
	1.05149	1.63927		5.25091	2.52055		1.80687	2.14667			23.7	1.41762
	1.33052	0.564694		3.59973	3.596		1.45685	1.5732			48.9	8.88389
	0.899074	2.76322		4.29798	5.92593		1.86468	1.58			25.3	1.51063
	0.779302	2.97708		2.36216	1.93538		2.25945	2.29247			29.29	4.01432
	0.935915			4.19652			3.65094				23.14	1.25615
											34.6	1.34132
2b	Relative Ido1 mRNA expression										24.22	1.36883
		ND-WT			HFD-WT						20.24	2.41662
	WAT	0.854325	1.48232	0.863357	5.76714	4.90876	3.68804				22.4	1.66628
	BAT	2.01278	1.85857	1.37198	2.09438	1.17113	2.57713				24.1	0.585829
	Liver	0.0800828	0.06	0.082478	0.07	0.02	0.09				20.2	1.49409
	SK	0.162879	0.0977078	0.178382	0.0418525	0.12759	0.173075				41.5	1.20557
	Spleen	1.88827	3.30941	2.49981	2.43848	2.80612	2.61585				24.2	6.83867
											24.3	0.374138
2c	Relative Ido1 mRNA expression										24.22	0.236227
		ND-WT			HFD-WT						28.7	5.99497
	Adipocyte	0.985747	1.01432	0.999932	4.70881	2.75472	3.60159				23.6	0.690569
	SVF	0.859047	1.02149	1.11947	0.8598	0.834896	0.984831
2d									2e
						IDO1/β-Actin									ND	HFD
						Con	Obese								1.02008	3.40989
						1.13195	4.57365								0.633839	2.60808
						0.510517	2.59044								0.937522	4.24856
						1.03564	3.27298								1.21169	4.54701
						1.32189	4.00537								1.53924	4.15092
															0.657622	4.56893

## Sheet: Fig.3
3b	Body weight(g)
	time(week)	ctrl								Ido1-ako
	0	23.7	24.7	23.2	24.4	24.2	24.5	24.2	24.9	23	24.4	24.6	20.1	24.4	24.3	24.9	23.7
	2	26.4	32.6	29.4	29.6	30.6	28.2	32.4	30.5	28.1	29.6	28.1	22.2	28.9	28.5	30.6	29.5
	4	31.6	36.3	32.6	33.4	34.7	31.7	38.4	34.9	31.5	32.5	31.4	26.7	33	32.4	34.4	32.1
	6	33.6	38.8	38.3	36.9	36.2	34.5	43	36.8	32.2	36.9	35.6	28.5	35.4	33.7	37.2	35.6
	8	34.1	43	42.5	41.2	39.6	37.8	45.8	39.8	34.5	38.7	35.7	30.3	37.6	35.8	39.6	35.5
	10	35.7	44.5	44.2	45.3	41.3	38.2	47.6	43.5	36.9	40.6	36.8	31.8	40.2	38.2	42.6	37.2
	12	36.2	46.8	46.4	47.8	43	40.2	50.3	46	37.6	42.7	38.3	32.8	41.9	38.8	45.8	39.9
3c	WAT Kyn(ug/g of protein)			WAT Trp(ug/g of protein)			WAT KTR		3d	Serum Kyn(ug/g of protein)			Serum Trp(ug/g of protein)			Serum KTR
	ctrl	ido1-ako		ctrl	ido1-ako		ctrl	ido1-ako		ctrl	ido1-ako		ctrl	ido1-ako		ctrl	ido1-ako
	1.50804	1.05323		17.5312	19.664		0.021505	0.0133905		491.4	82.8		21.7	20.92		0.021324	0.003727
	1.58278	0.708247		16.5278	17.5412		0.023941	0.010094		376.56	151.08		20.06	18.12		0.017677	0.007851
	3.18333	0.608889		17.925	13.9543		0.044398	0.0109085		419.22	145.44		21.56	16.454		0.01831	0.008324
	1.65238	0.546154		28.123	11.265		0.014689	0.0121205		349.26	122.22		20.7	19.528		0.015888	0.005894
	2.36462	0.816787		23.3923	17.7158		0.0252715	0.011526		402.54	177.42		18.406	15.38		0.020594	0.010863
	1.19118	0.639755		14.6226	21.7485		0.0203655	0.007354		453	138.48		18.95	21.26		0.022511	0.006134
	2.02927	1.12742		14.8455	30.322		0.034173	0.0092955		478.8	204.2		19.186	21.88		0.0235	0.004769
	2.67848	0.886098		26.5253	21.6402		0.0252445	0.0102365		354	152.6		20.12	21.2		0.017618	0.009324
3f	SUVmax/SUVmuscle	HFD-control			HFD-Ido1-aKO
	White	0.325632	0.334265	0.42458	0.619635	0.525236	0.484538
	Brown	3.85263	3.58457	5.18632	8.31565	8.23654	6.08563
3g	IGTT Blood glucose (mmol L-1)
	time/min	ctrl								ido1-ako
	0	5.8	7.4	8.9	10	9.5	9.3	8.8	7.5	7.4	8.3	8.2	4.8	6.9	7.4	7.4	7.7
	30	21.2	23.4	26.1	19.4	26.9	26.1	25.4	27.5	23.4	19.8	21.1	21.6	20.5	23	24.4	23
	60	20.6	18.7	20.3	13.7	21.8	20.5	19.3	20.3	15.2	15.6	19.1	14.4	15.8	17.3	19.8	19.6
	90	13.4	15.9	15.7	12.6	17.3	18.6	13.2	14.6	13.4	14	15	13.4	14.8	13	13.2	13
	120	13.1	12.9	14.8	15	15.9	18.9	12.5	11	12.3	12.1	11.9	10.3	12.9	11	11.4	12
3h	ITT Blood glucose (mmol L-1)
	time/min	ctrl								ido1-ako
	0	10.9	12.8	10.2	12.5	11.5	11.8	11.3	9.9	9.5	10.2	8.8	10.5	12	10.9	10.1	11.5
	30	7.2	10.4	9.2	10.8	8.4	8.2	7.7	7.4	7.9	7.6	7.5	6.7	8	7	7	7.2
	60	6.9	9.7	8.7	8.5	7.2	6.9	4.4	8.7	6.6	5.5	6.7	4.3	6.9	6.5	5.7	6.5
	90	7.3	10	9.3	10.7	10.9	8.2	4	7.7	6.4	7.7	7.4	5.2	7.2	7.3	5.8	7.6
	120	8.4	10.2	11	12.1	12.2	10.2	4.5	8.9	8.9	8.7	8.5	8.4	7.9	7.2	6.1	6.8
3i	Plasma insulin (ng mL-1)			3j					p-AKTSer473/AKT
	ctrl	ido1-ako							ctrl	ido1-ako
	2.3484	1.21128							1.1146	1.46874
	2.58153	1.73175							0.908756	1.29384
	1.89632	1.04568							1.17281	2.28036
	1.02365	1.11665							0.803837	1.44137
	1.39581	0.690812
	1.97142	0.922658
	1.86355	1.53621
	2.05823	1.1687
3k	Percentages of F4/80+ SVF (%)
		ctrl								ido1-ako
	M1	20.8	13.6	15.3	15.4	18.2	16.6	17.2	16.8	12.7	11.1	13.9	13.6	12.8	11.5	14.6	15.2
	M2	48.6	65.9	64.5	60.4	58.3	53.9	60.6	59.6	69.5	65.2	70.2	62.5	68.7	66.4	58.7	59.6
3e	RER										Heat (kcal h-1)
	time	ido1-ako				ctrl					ctrl	Ido1-ako
	day	0.767429	0.774395	0.750739	0.73068	0.765087	0.763762	0.749073	0.773066		0.364853	0.378463
		0.767101	0.773573	0.748426	0.729137	0.756928	0.758455	0.744078	0.770071		0.357194	0.412376
		0.763177	0.772773	0.747502	0.727925	0.749615	0.754331	0.739431	0.764347		0.366423	0.409625
		0.76161	0.77268	0.746243	0.726349	0.744413	0.752343	0.736463	0.75787		0.344979	0.368361
		0.760347	0.775356	0.744168	0.724129	0.736044	0.751913	0.734245	0.755948
		0.762992	0.77699	0.743265	0.726873	0.728742	0.754176	0.731359	0.752391
		0.765622	0.780843	0.739594	0.731531	0.724584	0.755267	0.725321	0.746764
		0.769086	0.783315	0.734653	0.734794	0.72012	0.755194	0.721902	0.744728
		0.77138	0.785398	0.732292	0.737829	0.715342	0.755708	0.720372	0.744524
		0.774145	0.787555	0.733221	0.740846	0.713834	0.75738	0.719803	0.74578
		0.77287	0.789452	0.734598	0.743782	0.711935	0.758582	0.71904	0.749147
		0.77069	0.791044	0.730374	0.743815	0.711551	0.758856	0.718364	0.753632
		0.772519	0.792969	0.731725	0.748408	0.717242	0.759643	0.719971	0.762304
		0.777175	0.794528	0.7358	0.757372	0.723812	0.75977	0.722915	0.772647
		0.783699	0.796098	0.74081	0.76418	0.73001	0.75971	0.724364	0.779338
		0.786573	0.800851	0.744068	0.767939	0.733633	0.75799	0.72681	0.783326
		0.786351	0.799645	0.748888	0.772481	0.731985	0.757853	0.72892	0.787089
		0.788526	0.802876	0.751495	0.780403	0.733426	0.761873	0.730479	0.79113
		0.789557	0.808014	0.752835	0.789789	0.73811	0.767126	0.730947	0.796285
		0.793228	0.812457	0.754704	0.797259	0.742308	0.770263	0.730781	0.79749
		0.798338	0.817841	0.755953	0.80159	0.745143	0.77464	0.73324	0.796987
		0.801014	0.821256	0.760464	0.806603	0.747175	0.780191	0.734635	0.795507
		0.799623	0.824785	0.759638	0.806055	0.743417	0.782707	0.734315	0.790158
		0.79784	0.828627	0.754591	0.802885	0.737832	0.784234	0.735108	0.783133
		0.79677	0.830377	0.749773	0.801663	0.735481	0.785795	0.739308	0.777617
		0.796064	0.828195	0.746369	0.796941	0.733949	0.788768	0.739608	0.776204
		0.800304	0.830216	0.743849	0.789757	0.739178	0.7863	0.740125	0.77378
		0.803378	0.832297	0.747953	0.784105	0.741545	0.78099	0.740965	0.767961
		0.807921	0.832664	0.753321	0.779951	0.739861	0.773122	0.74206	0.757118
		0.810192	0.830447	0.758043	0.775838	0.735889	0.769706	0.742698	0.750303
		0.813294	0.829853	0.764748	0.776086	0.736127	0.76603	0.741833	0.744103
		0.81518	0.826116	0.765891	0.775401	0.733195	0.760449	0.739873	0.739637
		0.818225	0.821035	0.765409	0.77944	0.72975	0.75846	0.737478	0.738778
		0.82091	0.814717	0.76943	0.783075	0.729447	0.756528	0.734306	0.740941
		0.82419	0.811687	0.772874	0.787015	0.72932	0.753594	0.728154	0.741012
		0.821665	0.811333	0.776098	0.792297	0.731064	0.747678	0.72579	0.737071
		0.817717	0.812964	0.783199	0.797108	0.726298	0.744935	0.725981	0.736971
		0.813379	0.812979	0.787932	0.799071	0.724603	0.7454	0.72793	0.738261
		0.807474	0.811624	0.789821	0.798819	0.724396	0.748821	0.733047	0.738282
		0.801783	0.818263	0.791563	0.802224	0.727622	0.748861	0.741893	0.742951
		0.792416	0.817369	0.787363	0.801088	0.73163	0.747415	0.745439	0.743491
		0.785358	0.821932	0.786135	0.803671	0.737559	0.74368	0.748953	0.742745
		0.783732	0.82887	0.792711	0.804476	0.746852	0.738822	0.754892	0.742277
		0.780213	0.836804	0.797257	0.804813	0.75285	0.735636	0.757784	0.738941
		0.777815	0.841233	0.803019	0.805552	0.756091	0.736041	0.760694	0.740005
		0.77684	0.842122	0.805478	0.80534	0.756197	0.738499	0.761429	0.744405
	night	0.777499	0.841992	0.803624	0.805718	0.75897	0.745054	0.762091	0.750026
		0.777807	0.840081	0.804635	0.80759	0.762272	0.746096	0.761981	0.754184
		0.782015	0.838915	0.80566	0.808584	0.765988	0.74596	0.760036	0.760102
		0.785868	0.830636	0.802916	0.808542	0.767307	0.748962	0.754708	0.761788
		0.790802	0.830372	0.8035	0.809345	0.764193	0.754033	0.755291	0.767576
		0.792833	0.827637	0.804535	0.805747	0.76177	0.762821	0.757552	0.77147
		0.789091	0.824731	0.800177	0.800682	0.761158	0.768324	0.757183	0.771876
		0.786025	0.81904	0.79339	0.795283	0.759955	0.76989	0.756893	0.773157
		0.780141	0.815688	0.787249	0.790715	0.760318	0.771393	0.758878	0.774185
		0.777723	0.811604	0.781129	0.788527	0.759657	0.768683	0.760577	0.772844
		0.772877	0.807654	0.774871	0.786477	0.758131	0.763738	0.761338	0.769897
		0.76981	0.807727	0.766659	0.784482	0.754897	0.765522	0.762329	0.770207
		0.76473	0.809861	0.762757	0.782062	0.75185	0.765211	0.761723	0.768261
		0.758606	0.81073	0.759932	0.777309	0.748974	0.761058	0.760896	0.764122
		0.754921	0.810012	0.760113	0.775163	0.750636	0.75964	0.759764	0.760043
		0.755625	0.807478	0.756987	0.772113	0.74971	0.757913	0.758379	0.759024
		0.759339	0.806892	0.755686	0.769576	0.744758	0.757356	0.757239	0.760824
		0.761563	0.806657	0.757757	0.766726	0.743074	0.758477	0.759731	0.762534
		0.760934	0.804303	0.758295	0.760107	0.741547	0.75764	0.759731	0.76065
		0.76058	0.804928	0.76131	0.752981	0.740565	0.760966	0.763576	0.759764
		0.761578	0.802749	0.766511	0.745138	0.740702	0.762195	0.765584	0.756548
		0.763091	0.797985	0.768715	0.737321	0.738906	0.761147	0.765751	0.753888
		0.764229	0.792746	0.765908	0.731967	0.73662	0.760901	0.76277	0.751985
		0.768397	0.791229	0.762156	0.729415	0.734059	0.762071	0.761658	0.750471
		0.768873	0.790189	0.759342	0.722608	0.726973	0.760436	0.761656	0.751106
		0.768249	0.792121	0.760399	0.71865	0.721741	0.76002	0.762798	0.750658
		0.764525	0.793788	0.760626	0.718097	0.718408	0.761489	0.76287	0.749532
		0.761419	0.796242	0.757924	0.716316	0.713189	0.762424	0.761005	0.744682
		0.76	0.801122	0.755091	0.717011	0.708632	0.763343	0.758281	0.739236
		0.759697	0.801802	0.751927	0.717336	0.70751	0.765057	0.752573	0.732262
		0.761719	0.803993	0.74938	0.719077	0.707695	0.765662	0.751332	0.72712
		0.764009	0.80636	0.747731	0.72313	0.709884	0.766271	0.752072	0.723295
		0.768118	0.808646	0.750281	0.726527	0.711437	0.769666	0.754017	0.722503
		0.77127	0.80994	0.754568	0.728056	0.713396	0.772541	0.753916	0.724155
		0.774945	0.812387	0.754042	0.731696	0.717892	0.77518	0.751564	0.724254
		0.775672	0.814186	0.752194	0.734326	0.721559	0.776527	0.746753	0.725555
		0.775636	0.815075	0.752992	0.733842	0.723473	0.775624	0.742827	0.72418
		0.777107	0.815932	0.754102	0.735942	0.728024	0.7748	0.739479	0.726436
		0.782332	0.816987	0.756706	0.738154	0.730961	0.774562	0.741994	0.730704
		0.784629	0.817369	0.758647	0.740237	0.730419	0.772617	0.743908	0.735887
		0.783369	0.817901	0.757268	0.739939	0.728756	0.770989	0.743931	0.740183
		0.779426	0.818961	0.757625	0.736714	0.72827	0.770425	0.7432	0.743456
		0.776543	0.820757	0.754432	0.734925	0.731913	0.769838	0.74189	0.746256
		0.771827	0.818908	0.750346	0.734678	0.735471	0.768964	0.741938	0.747815
		0.766732	0.81443	0.747646	0.735524	0.736218	0.766471	0.743375	0.748308
		0.763055	0.808966	0.744443	0.736099	0.735489	0.764604	0.744475	0.747445
	day	0.76143	0.804413	0.74062	0.735172	0.734814	0.76416	0.747067	0.747259
		0.759176	0.801441	0.738416	0.733406	0.731395	0.762291	0.747789	0.743078
		0.755331	0.797475	0.73579	0.730161	0.728474	0.762427	0.74565	0.741579
		0.756951	0.799103	0.734103	0.729176	0.727964	0.759052	0.743193	0.743621
		0.75807	0.800082	0.732877	0.727342	0.728468	0.757006	0.739614	0.74449
		0.764731	0.800929	0.734082	0.726681	0.728246	0.752068	0.736358	0.744623
		0.767549	0.803073	0.738181	0.724837	0.725277	0.748169	0.737089	0.74419
		0.768651	0.807977	0.739637	0.723585	0.719694	0.744317	0.737352	0.743038
		0.773093	0.812135	0.741426	0.727463	0.717711	0.742071	0.736093	0.743172
		0.776038	0.81738	0.743621	0.734209	0.72273	0.741462	0.735526	0.743542
		0.781289	0.82064	0.744385	0.741314	0.726284	0.741716	0.733367	0.74392
		0.786173	0.822794	0.744722	0.745506	0.730283	0.742599	0.732546	0.747078
		0.789258	0.826582	0.74476	0.751212	0.734002	0.740405	0.730026	0.749875
		0.791066	0.827764	0.744241	0.756575	0.738133	0.74549	0.730481	0.751178
		0.793612	0.828062	0.743666	0.761672	0.740787	0.750328	0.731024	0.752818
		0.792641	0.827757	0.740238	0.765399	0.742778	0.757044	0.731423	0.753165
		0.795756	0.825332	0.737693	0.772413	0.748162	0.758898	0.732859	0.753611
		0.800436	0.822295	0.736663	0.779093	0.751773	0.760592	0.73066	0.755257
		0.805043	0.822522	0.734622	0.780651	0.752296	0.762113	0.730912	0.760188
		0.809841	0.822363	0.734587	0.780833	0.74771	0.759542	0.731158	0.764051
		0.81088	0.821969	0.736315	0.782912	0.745301	0.761273	0.73225	0.768153
		0.81428	0.823092	0.737023	0.785214	0.740918	0.765859	0.733841	0.771947
		0.81804	0.824656	0.734719	0.785945	0.737834	0.77104	0.737358	0.774467
		0.819061	0.824642	0.733146	0.782679	0.732383	0.772451	0.737271	0.772948
		0.820292	0.826057	0.730966	0.781969	0.729962	0.772528	0.736006	0.771315
		0.825416	0.829294	0.731546	0.782558	0.731699	0.774366	0.736811	0.773357
		0.82829	0.829591	0.729278	0.78061	0.730614	0.777781	0.734803	0.775429
		0.829649	0.832184	0.728538	0.784007	0.731814	0.784677	0.737676	0.776087
		0.827413	0.836722	0.729414	0.785745	0.733204	0.792965	0.736965	0.772323
		0.826523	0.839513	0.730979	0.787537	0.736152	0.800411	0.738466	0.769175
		0.826971	0.842058	0.732477	0.786769	0.741122	0.804284	0.739734	0.769403
		0.823513	0.839054	0.733951	0.787636	0.749426	0.803258	0.737968	0.768426
		0.822552	0.837695	0.742012	0.787495	0.757441	0.805719	0.739353	0.765873
		0.822698	0.835344	0.749088	0.786774	0.765386	0.807874	0.739583	0.76644
		0.823197	0.835308	0.757257	0.784494	0.770585	0.8117	0.740002	0.770106
		0.822486	0.834806	0.76048	0.780132	0.771902	0.81447	0.739254	0.770876
		0.818143	0.836097	0.761846	0.778053	0.77067	0.816701	0.737303	0.770916
		0.815787	0.836976	0.766593	0.774852	0.770361	0.817353	0.735091	0.776033
		0.814497	0.837244	0.773679	0.776276	0.774652	0.817399	0.739546	0.779712
		0.813566	0.836283	0.778235	0.776577	0.776701	0.818131	0.738162	0.780666
		0.815443	0.836634	0.781488	0.777129	0.775524	0.816884	0.737551	0.778467
		0.817165	0.839437	0.784495	0.776082	0.772112	0.816531	0.740332	0.776822
		0.815748	0.837297	0.781287	0.775801	0.767035	0.810442	0.740822	0.778247
		0.817301	0.838338	0.778402	0.777821	0.764863	0.804539	0.743653	0.775952
		0.818263	0.838849	0.772568	0.784954	0.765015	0.798433	0.744125	0.771005
		0.814947	0.835721	0.768531	0.790786	0.766059	0.793672	0.747866	0.766197
	night	0.819323	0.836383	0.769368	0.794506	0.771089	0.792104	0.75465	0.76371
		0.82182	0.835301	0.765478	0.793894	0.774373	0.789701	0.759554	0.755513
		0.823902	0.830475	0.762742	0.78821	0.773931	0.786575	0.762709	0.749916
		0.823528	0.829666	0.761826	0.784627	0.775406	0.784074	0.766343	0.748871
		0.819571	0.825171	0.760722	0.783225	0.778108	0.782843	0.769829	0.748776
		0.817647	0.822114	0.759448	0.784279	0.781107	0.781436	0.772059	0.745831
		0.816856	0.819655	0.76134	0.786221	0.785924	0.782494	0.771742	0.743514
		0.812691	0.815982	0.762467	0.788196	0.787435	0.78523	0.77058	0.745859
		0.806319	0.811343	0.765834	0.786787	0.788425	0.785802	0.77262	0.748646
		0.800823	0.807166	0.768874	0.784948	0.788304	0.784909	0.773211	0.751256
		0.792482	0.802541	0.769291	0.782018	0.78806	0.782652	0.774612	0.750757
		0.78659	0.799077	0.769381	0.780267	0.788318	0.778693	0.773568	0.754505
		0.783072	0.797476	0.767669	0.779848	0.788172	0.775311	0.769705	0.755208
		0.781192	0.795432	0.765168	0.780617	0.786906	0.771792	0.768942	0.75398
		0.777773	0.793759	0.762311	0.777779	0.78562	0.766649	0.768716	0.751984
		0.775764	0.792454	0.759294	0.772698	0.784645	0.766	0.767306	0.752362
		0.771715	0.791212	0.756594	0.766652	0.784356	0.765255	0.766567	0.753327
		0.767684	0.791529	0.755065	0.761366	0.785131	0.763636	0.769031	0.75354
		0.767189	0.791315	0.755649	0.756058	0.784559	0.766245	0.770729	0.754195
		0.767901	0.793928	0.757962	0.755058	0.783279	0.764197	0.768446	0.755257
		0.77051	0.793617	0.7584	0.757579	0.779708	0.763086	0.764959	0.757567
		0.771986	0.793068	0.76197	0.75907	0.778891	0.76348	0.762814	0.75574
		0.774367	0.792336	0.7628	0.76019	0.778323	0.762395	0.761945	0.756604
		0.779086	0.790385	0.762927	0.760508	0.777152	0.763012	0.761549	0.757801
		0.784187	0.793132	0.761625	0.761375	0.774127	0.76441	0.758949	0.760571
		0.784559	0.794249	0.761413	0.763184	0.7704	0.762775	0.758565	0.764124
		0.785038	0.795084	0.760933	0.766027	0.765374	0.763203	0.75705	0.763892
		0.78678	0.793809	0.76087	0.769577	0.761829	0.763797	0.754124	0.761364
		0.787107	0.791851	0.759586	0.770938	0.759058	0.760942	0.749833	0.760726
		0.787101	0.787091	0.758454	0.77211	0.756432	0.763313	0.745507	0.759907
		0.786983	0.782922	0.757406	0.768041	0.756287	0.763711	0.740385	0.763004
		0.787577	0.780127	0.755923	0.762169	0.755385	0.76158	0.736718	0.766307
		0.786352	0.781568	0.75297	0.760948	0.752977	0.761416	0.732316	0.769534
		0.783987	0.784122	0.750021	0.757675	0.752643	0.760387	0.728565	0.772631
		0.785707	0.782666	0.751217	0.75344	0.753408	0.760226	0.727838	0.774884
		0.787966	0.782382	0.752962	0.750995	0.753829	0.761547	0.726319	0.77848
		0.788916	0.782374	0.753717	0.747619	0.754714	0.76233	0.72376	0.780815
		0.787743	0.783017	0.754616	0.742892	0.755671	0.761024	0.720053	0.781551
		0.788196	0.783674	0.752875	0.739698	0.755803	0.759979	0.71856	0.77968
		0.787863	0.78558	0.749108	0.736613	0.756865	0.756838	0.719041	0.777057
		0.787963	0.787659	0.74686	0.733955	0.757036	0.756286	0.721954	0.772043
		0.787025	0.789646	0.742867	0.73284	0.757114	0.76046	0.725202	0.766446
		0.785059	0.785336	0.740662	0.727657	0.756777	0.761813	0.728346	0.764113
		0.780684	0.779407	0.73784	0.721976	0.755135	0.761432	0.730026	0.762395
		0.775684	0.773945	0.732793	0.720042	0.754484	0.760553	0.730743	0.759871

## Sheet: Fig.4
4b	Relative mRNA expression
	kyn(ug/ml)	0			25			100			200
	C/EBPα	1.11046	0.789548	1.09999	1.70822	1.14544	2.32654	2.50445	2.41657	2.15987	4.53173	5.52963	3.26543
	PPARγ	0.987649	1.21211	0.80024	1.30741	1.23091	1.78635	1.45172	1.77384	2.56421	2.96127	3.65078	4.13654
	FABP4	0.764773	1.03522	1.2	1.81849	1.45819	2.56487	2.7232	3.24594	2.25697	5.39761	8.15977	6.32456
4c									Relative protein expression
									kyn(ug/ml)	0			25			50			100
									p-ACC/ACC	1.11	1.05	0.84	0.77	0.85	0.72	0.67	0.65	0.62	0.57	0.52	0.58
									p-HSL/HSL	1.06	1.05	0.89	1.14	0.86	0.96	1.01	0.96	0.92	0.83	0.87	0.79
									p-AKT/AKT	1.04348	1.08	0.876522	0.922728	1.0536	0.9432	0.646131	0.6856	0.8213	0.812656	0.7632	0.6532
4d
									Relative protein expression
									kyn(ug/ml)	0			25			50			100
									AhR/β-Actin	1	0.9544	1.0456	1.48594	1.3623	1.5632	2.0659	1.59074	1.80348	4.60791	3.57592	3.27792
									p-STAT3/Lamin B	1	0.999999	1	1.23077	1.48171	1.10946	1.821	1.34584	1.82	2.28099	2.13036	3.27792
									Stat3/Lamin B	1.00346	0.899999	1.11	1.09351	1.15817	1.10946	1.95823	2.04584	1.50683	2.01579	1.83035	2.32306
4f						4h	Luciferase Activity
								pGL3-Stat3 wt			pGL3-Stat3 mut
							Mock	12.73	10.85	11.34	10.32	12.8	10.76
							Kyn-treated	20.02	18.48	24.77	12.67	10.51	13.09
4i	Medium IL-6 (ng mL-1)				4k	Medium IL-6 (ng mL-1)
	PBS	Kyn				DMSO	Kyn	Kyn+SR1	Kyn+Stattic
	2.95	7.64				5.31299	7.14612	5.01928	5.98173
	2.03	7.11				5.15302	6.69768	5.85061	5.79291
	2.24	6.63				5.02977	6.93895	5.67752	5.77193
	2.17	7.61				4.92749	7.04122	5.87159	5.80602
	2.19	6.96
	2.23	7.28
	1.93	6.64
									Relative protein expression
										DMSO			Kyn			Kyn+SR1			kyn+Stattic
									p-AKTser473/AKT	1.1698	0.823624	1.00657	0.370678	0.463512	0.483252	0.579892	0.68354	0.58632	0.683858	0.756322	0.693562
									AhR/β-Actin	0.815593	1.14636	1.03805	3.6666	3.25632	2.96324	2.62098	2.57862	3.54632	2.3867	3.63543	2.96358
									p-STAT3/Lamin B	0.836816	1.07633	1.08685	2.1326	2.35612	1.89635	1.32563	1.46388	1.36897	1.22102	1.43256	1.16355
									Stat3/Lamin B	0.850616	1.19632	0.953063	3.27698	2.86351	3.15639	2.46975	1.96354	2.16354	2.35693	2.89635	2.95633

## Sheet: Fig.5
5b											Relative protein expression
												PBS			Kyn			Kyn+TZD
											p-ACCSer79/ACC	1.07535	1.00134	0.92331	0.553708	0.623937	0.618782	0.689464	0.898871	0.885964
											p-HSLSer660/HSL	0.926315	1.08299	0.990691	0.7774	0.727677	0.763705	0.880966	0.957141	0.917618
											p-AKTser473/AKT	0.852048	1.02289	1.12506	0.652382	0.784943	0.62823	0.822091	0.962849	1.05863
5c	change in bodyweight gain(%)
	time(day)	PBS								Kyn										Kyn+TCZ								NCD
	0	0	0	0	0	0	0	0	0	0	0	0	0	0	0	0	0	0	0	0	0	0	0	0	0	0	0	0	0	0	0	0	0
	5	4.28212	6.21891	3.38983	4.4335	6.13333	5.97015	5.55556	4.63215	3.40314	6.56566	5.23691	6.73077	6.2954	4.59459	7.38095	2.97767	11.6456	6.75325	5.47264	4.92228	7.28155	1.79028	6.21762	8.71671	3.79747	5.21092	1.10701	0.387597	2.72109	-0.36232	0.704225	-0.37313
	10	8.06045	9.45274	6.77966	9.1133	14.9333	12.6866	10.6061	11.1717	9.1623	10.6061	10.4738	9.61538	10.1695	12.1622	13.3333	12.407	20.7595	12.7273	9.70149	10.8808	13.3495	3.83632	10.1036	12.5908	9.36709	11.1662	2.58303	1.55039	4.7619	2.17391	2.46479	2.23881
	15	9.57179	11.4428	10.1695	10.3448	19.7333	19.1542	14.1414	11.7166	11.7801	10.8586	13.7157	15.8654	13.5593	15.1351	14.7619	16.129	22.0253	13.5065	13.9304	13.4715	16.7476	5.11509	13.7306	16.2228	11.6456	14.3921	4.05904	-1.55039	5.78231	1.08696	3.87324	2.61194
	20	12.0907	15.4229	15.7385	15.2709	22.1333	23.3831	16.9192	14.1689	16.2304	17.1717	18.7032	18.9904	19.8547	20.2703	20.9524	22.3325	23.7975	18.961	15.4229	17.8757	20.6311	8.95141	16.3212	19.3705	14.4304	15.8809	2.58303	1.93798	4.7619	1.81159	7.39437	6.71642
	25	13.0982	19.6517	18.4019	20.4433	24.5333	26.1194	21.7172	17.7112	22.5131	20.9596	23.4414	22.8365	24.2131	24.3243	24.5238	27.2953	29.8734	21.2987	18.1592	20.7254	24.5146	12.2762	20.2072	23.0024	15.6962	17.6179	4.05904	2.32558	8.16327	1.44928	4.57747	5.97015
	30	16.3728	23.8806	20.5811	23.1527	24.2667	28.1094	23.9899	19.6185	24.0838	22.4748	24.9377	25	27.3608	28.3784	27.3809	31.2655	30.8861	24.1558	23.6318	27.4611	27.6699	13.0435	21.5026	25.4237	17.2152	18.6104	5.16605	2.32558	7.48299	2.53623	6.33803	5.22388
5d	IGTT Blood glucose (mmol L-1)																																IGTT-AUC	NCD	PBS	Kyn	Kyn+TCZ
	time(min)	PBS								Kyn									Kyn+TCZ								NCD							1296	1334	2303	1658
	0	7.5	6.8	8.4	8.3	9.5	7.5	7	6.3	9.5	8.9	8.2	6.7	9.7	9	7.5	7	7.5	7.2	9.3	9.7	7.2	9.4	11.2	8.6	7.9	4.2	6.7	5.4	6.2	4.8	5.6		1353	1610	2090	2036
	30	14.8	20.8	20.6	24.8	22.1	21.4	17.3	21.5	26.4	24.4	24.9	23.7	28.8	29	21.5	22.6	26.3	19.1	21.9	22.4	20.3	19.1	24.3	22.3	20.4	16.9	17.5	14.7	15.3	18.4	14.1		1314	1917	1995	1865
	60	12.3	16	19.5	22.1	18	17.5	13.7	18.5	24.4	21.8	19.4	19.6	23.2	26	18	18.3	19.3	15.7	19.4	17.2	15.8	17.2	21.3	19	17.6	13.5	12.6	13.8	11.6	12.4	10.9		1203	2183	2019	1677
	90	9.3	9.9	13.4	15.8	14.2	13	11.7	13.5	16	15.1	14.8	15.2	18.4	20.7	12	13.2	14.9	12.3	15.8	12.3	10.7	15	14.7	11.9	13.2	8	8.4	9	7.5	8.2	7.6		1337	1986	2472	1838
	120	8.6	7.1	12.4	11.8	14.3	8.4	10.5	11.2	13.4	12.8	11.6	12.9	15.3	15.2	8.6	11.2	11	9.1	12.2	10.8	11	10.5	11.9	10.6	10	5.4	6.5	7.2	5.2	6.3	6.1		1154	1796	2634	2156
																																			1544	1757	1884
5e	ITT Blood glucose (mmol L-1)																																		1868	1896	1805
	time(min)	PBS								Kyn								Kyn+TCZ								NCD										2093
	0	10.4	9.7	11.1	9.6	10.5	9.8	10.6	8.9	10.9	11.2	11.4	10.8	11.1	9.5	11.5	10.2	9.7	10.1	8.9	10.2	9.5	10.2	9.5	9.8	5.8	6.3	5.6	6.3	4.9	7.2		ITT-AUC	NCD	PBS	Kyn	Kyn+TCZ
	30	8.2	6.4	6.2	5.5	6.1	5.2	6.2	4.5	7.6	7.2	8.8	7.2	7.9	5.3	9.1	8.9	4.6	6.2	5.2	5.2	5.1	6.5	6.2	6.7	3.7	4.2	4.5	4.2	3.6	4.1			538.5	855	813	721.5
	60	5.2	5.2	7.1	6.5	5.4	4.9	7.1	4.2	6.1	6.3	7.9	6.5	6.2	5.3	8	7.8	5.2	5.8	6.3	6.8	5	6.5	6.5	6.2	4.2	4.6	3.8	4.6	3.2	3.9			621	730.5	951	861
	90	6.8	7.5	8.2	7.2	6.1	5.8	8.5	5.6	7.9	8.2	8.4	8.4	8.4	5.9	9.6	8.5	7.6	7.9	6.8	7.1	6.2	8.3	6.5	6.2	4.6	5.4	5.6	5.2	4.1	4.5			594	867	955.5	730.5
	120	7.2	8.4	9.5	8.4	8.4	6.7	9.5	6.4	9.6	10.4	9.6	10.3	9.6	6.8	11.8	9.7	8.6	7.3	7.2	8.6	7.8	9.6	7.4	7.5	5.1	6.7	6.2	5.8	5.2	7.5			601.5	727.5	801	777
																																		478.5	828	933	700.5
5f	Cell size (*103μm2)				5g																													595.5	708	732	868.5
	NCD	PBS	Kyn	Kyn+TCZ																															898.5	1044	781.5
	2.11732	9.58627	14.5639	8.65342																															601.5	1001	787.5
	2.12495	9.78625	13.2654	10.6355
	2.14542	8.65712	14.6353	11.2365
	2.70394	11.7563	12.6357	9.65437
	2.36091	12.5633	9.56324	13.6355
	2.49298	10.5636	16.8642	12.6546
		11.2635	14.5635
5g	Relative protein expression
		NCD				PBS				Kyn				Kyn+TZD
	p-ACCSer79/ACC	0.754775	1.21762	0.919688	1.10792	1.1091	0.373466	0.738817	0.446582	0.183245	0.102459	0.245695	0.18294	0.292493	0.357102	0.209431	0.350896
	p-HSLSer660/HSL	0.583312	0.952062	1.24476	1.21986	0.317895	0.325203	0.31918	0.34516	0.223166	0.256987	0.218321	0.206529	0.319741	0.307071	0.34541	0.228352
	p-AKTser473/AKT	0.968578	1.04913	1.00317	0.979142	0.355784	0.498446	0.414239	0.415329	0.234616	0.272999	0.297368	0.307151	0.422733	0.446581	0.40426	0.894326

## Sheet: Fig.6
6b	bodyweight(g)
	time(week)	HFD-control							HFD-Ahr-aKO
	0	23.3	23.2	22.6	23.5	22.8	23.8	22.8	22.1	23.7	24.5	24.1	25.3	22.4	22.9
	2	26.7	27.8	23.5	26.7	26.9	27.9	26.5	26.8	27.3	28.1	26.7	29.8	25.6	24.8
	4	30	32.4	26.4	32.1	33.6	33.6	29.6	28.4	29.8	31.4	28.6	30.4	27.1	26
	6	34.6	35.2	28.5	36.2	37.8	36.4	33.4	29.5	31.1	34.6	31.1	31.8	28.6	25.9
	8	36.5	37.6	31.6	36.2	39.7	38.6	35.6	32.6	33.2	36.7	33.6	33.5	29.5	28
	10	39.7	39.4	32.1	39.6	42.2	42.9	37.2	34.4	34.5	38.9	34.9	35.9	31.6	29.6
	12	41.3	42.6	33.2	42.7	45.6	43.1	39.5	35.6	35.6	40.2	35.8	36.6	32.8	31.6
6c	IGTT Blood glucose (mmol L-1)																			AUC	Ctrl	Ahr-aKO
	time(min)	HFD-Ahr-aKO									AHRf/f										1626	1967
	0	7	4.9	5.9	5.4	4.4	6.4	4.9	5.1	4.9	5.9	7.5	6.1	5.2	5.5	4.9	7.8	6.4	5.6		1793	948
	30	25.6	14.1	21.4	20	19.2	16.9	24.4	15.9	24.1	22.3	21.3	19.6	28.1	19.9	24.9	22.4	21.1	19.4		1539	1653
	60	19.6	6.6	16.2	13.8	12.8	11.4	14.6	9.3	15.9	15	16.7	13.8	21.7	13.8	15.2	14.9	14.2	16.5		1964	1490
	90	12.4	5.8	10.9	8.8	8.2	7.4	8.5	6.8	10.5	9.9	13	10.1	9.3	11.5	13.5	13.3	13	11.3		1559	1377
	120	8.9	5.3	7.3	8.7	7	6.2	8.4	6.9	8.8	8.1	10	9.5	7.5	8	10.6	11.2	11.2	10.9		1841	1260
																					1803	1625
6d	ITT Blood glucose (mmol L-1)																	AUC	Ctrl	Ahr-aKO	1713	1140
	time(min)	HFD-Ahr-aKO								AHRf/f									1035	763.5	1664	1721
	0	8.3	10.8	10.3	11.4	10.5	11.1	9.5	8	12.7	9.8	8.1	11.4	11.4	9.8	9.9	10.4		697.5	643.5
	30	6.5	5.3	8.2	4.4	5.3	6.3	4.7	5.3	7.5	6.7	6.8	7.7	7.8	6	7.2	6		859.5	870
	60	4.8	3.9	5.9	5	4.7	4.6	5.5	3.9	6.7	4.5	6	8.7	8.8	6.7	5.5	5		1202	726
	90	6.6	4.4	6	5.6	5.5	4.9	6.5	4.1	9.2	4.6	7.7	11.6	11	7.1	7.3	7.4		1185	693
	120	6.8	4.9	7.5	7	4.7	4.4	6.5	4.2	9.5	5.1	8.2	12.7	12.4	7.5	9.5	7.4		853.5	706.5
																			891	741
6e	Plasma insulin (ng mL-1)		6g	Cell size (*103μm2)		6h	Kyn (μg g-1 of protein)				6k	WAT IL-6 (pg mg-1)							819	582
	Ctrl	Ahr-aKO		Ctrl	Ahr-aKO		Plasma		WAT			Ctrl	Ahr-aKO
	1.32	1.87		9.43	7.64		Ctrl	Ahr-aKO	Ctrl	Ahr-aKO		0.262482	0.168931
	1.9	1.15		9.47	6.31		444.6	455.6	1.54	1.32		0.312686	0.219878
	2.26	1.51		8.33	6.78		430.2	412.3	1.86	2.13		0.228338	0.187201
	1.95	1.27		8.75	6.21		414.4	304	2.32	2.24		0.275461	0.129544
	2.24	2.23		12.15	8.13		364.8	269.4	2.53	2.42		0.310071	0.178233
	2.46	0.98		11.33	8.79		456.8	369.2	1.67	2.97		0.371491	0.184724
	2.69	1.34		13.04	9.38		305.2	390.6	3.54	3.02		0.21749	0.242243
	2.34	0.97		11.56	7.47							0.236792	0.130114
	1.59	2.31		8.14	10.56
6j	Relative mRNA expression
		HFD-control						HFD-Ahr-aKO
	Stat3	0.580294	1.16866	1.41407	1.03876	1.00026	0.798218	0.40891	0.668897	0.323056	0.33561	0.29346	0.632546
	Il6	0.558314	0.817419	1.69837	1.06374	0.552539	1.30962	0.530031	0.50668	0.307604	0.290005	0.34562	0.569821
6i
					Relative protein expression
						Ctrl				AhR-aKO
					AhR/β-Actin	1.10922	0.918485	0.800408	1.17188	0.024128	0.012463	0.031696	0.008962
					p-STAT3/Lamin B	0.87775	1.01276	1.24541	0.86408	0.289212	0.241172	0.14937	0.785562
					STAT3/Lamin B	0.5318	1.04634	1.20169	1.22018	0.578698	0.615175	0.297956	0.411911
6l					p-AKTSer473/AKT
					Ctrl	Ahr-aKO
					0.78	1.97
					0.84	2.63
					1.12	1.17
					1.26	1.56
6f	RER									Heat(kcal h-1)
	Ctrl				Ahr-aKO					Ctrl	Ahr-aKO
	0.735876	0.732219	0.716114	0.731634	0.760272	0.78401	0.759277	0.746738		0.389744	0.406345
	0.729379	0.729415	0.714843	0.728445	0.757545	0.782216	0.759543	0.746162		0.36591	0.443388
	0.729068	0.727956	0.714594	0.725787	0.755597	0.783323	0.761262	0.748603		0.351225	0.419492
	0.730684	0.72678	0.715942	0.726046	0.759536	0.783656	0.767826	0.74772		0.352855	0.38155
	0.730612	0.726111	0.716373	0.72326	0.754138	0.780622	0.767032	0.747022
	0.731988	0.726935	0.715229	0.721974	0.749579	0.775308	0.764188	0.747575
	0.73501	0.727693	0.716977	0.722777	0.745774	0.773473	0.764783	0.749817
	0.737124	0.728133	0.717481	0.724285	0.744393	0.770981	0.763574	0.751651
	0.740299	0.72978	0.717708	0.728838	0.741454	0.7699	0.761555	0.751553
	0.742589	0.730715	0.719745	0.730542	0.740133	0.771394	0.75937	0.752254
	0.747569	0.733468	0.720855	0.731986	0.740336	0.772927	0.75888	0.751034
	0.751937	0.73768	0.722749	0.734128	0.740246	0.77037	0.757579	0.750833
	0.749377	0.738214	0.725342	0.735099	0.739149	0.76841	0.753807	0.750575
	0.744644	0.741758	0.723107	0.732674	0.732366	0.766695	0.748431	0.752285
	0.742517	0.744017	0.723219	0.735442	0.733963	0.768765	0.749551	0.755309
	0.738348	0.743197	0.721733	0.733396	0.732908	0.771045	0.748577	0.755249
	0.733586	0.743006	0.721629	0.731356	0.732878	0.773733	0.745746	0.752147
	0.73028	0.743739	0.720232	0.730846	0.731182	0.772917	0.745385	0.752848
	0.726624	0.742888	0.719407	0.72911	0.731211	0.771293	0.747797	0.751351
	0.724047	0.741764	0.715782	0.72605	0.727853	0.766102	0.745826	0.749564
	0.717683	0.740654	0.714872	0.723654	0.722611	0.761453	0.743344	0.747844
	0.716141	0.738701	0.714009	0.720538	0.721051	0.757383	0.742248	0.744603
	0.719491	0.736062	0.714167	0.71953	0.719553	0.756653	0.744566	0.744654
	0.7222	0.733602	0.713734	0.717919	0.719368	0.75489	0.744429	0.743615
	0.723526	0.728405	0.712943	0.715545	0.71741	0.752798	0.743218	0.741743
	0.725544	0.727892	0.713619	0.718012	0.717689	0.747653	0.742173	0.740249
	0.727655	0.727026	0.713044	0.717687	0.715888	0.742105	0.740546	0.740407
	0.728569	0.722971	0.712137	0.713049	0.71441	0.738355	0.737244	0.738761
	0.728061	0.718662	0.710425	0.711992	0.715006	0.736774	0.733735	0.740164
	0.727993	0.718447	0.712483	0.715918	0.717999	0.739793	0.733974	0.744102
	0.729109	0.717429	0.712149	0.718791	0.720925	0.74329	0.735716	0.747454
	0.72772	0.715788	0.712547	0.719892	0.721512	0.744972	0.735894	0.752105
	0.721825	0.716596	0.710872	0.719292	0.723422	0.744513	0.733773	0.746919
	0.717168	0.714909	0.709971	0.719903	0.722864	0.744424	0.732556	0.747145
	0.71387	0.717418	0.709735	0.722254	0.722951	0.74499	0.733008	0.751883
	0.71218	0.716684	0.708287	0.722059	0.723371	0.747017	0.733878	0.757835
	0.709633	0.715443	0.707231	0.724537	0.725266	0.749051	0.73643	0.758901
	0.709132	0.717305	0.707677	0.727207	0.727058	0.750916	0.739442	0.758341
	0.711302	0.720098	0.709779	0.725989	0.727178	0.753362	0.740448	0.75678
	0.712152	0.71888	0.708266	0.722194	0.725726	0.751574	0.73942	0.756318
	0.7128	0.71861	0.708009	0.720549	0.724156	0.752239	0.737193	0.754961
	0.713587	0.71844	0.706171	0.723566	0.72303	0.754046	0.734253	0.750049
	0.714582	0.72015	0.704762	0.727486	0.721083	0.760983	0.735466	0.751215
	0.715398	0.722814	0.704399	0.731021	0.720648	0.761122	0.735142	0.749471
	0.716215	0.723707	0.704263	0.733762	0.72455	0.763266	0.737896	0.7453
	0.715459	0.722019	0.70476	0.7336	0.725345	0.764669	0.739467	0.740047
	0.715895	0.720759	0.706218	0.732961	0.726545	0.766289	0.739217	0.738332
	0.715329	0.720398	0.70922	0.73125	0.728937	0.767033	0.741244	0.74377
	0.713419	0.719423	0.708059	0.731353	0.731228	0.766943	0.742678	0.745634
	0.712922	0.721744	0.708312	0.730458	0.734458	0.767012	0.744803	0.744125
	0.712351	0.72424	0.707598	0.728344	0.738006	0.768187	0.748092	0.744281
	0.712517	0.726336	0.707533	0.723436	0.740891	0.770888	0.75134	0.747012
	0.714173	0.727524	0.709586	0.721251	0.743048	0.7705	0.752649	0.748807
	0.713771	0.727948	0.711179	0.720779	0.744314	0.774051	0.755015	0.751087
	0.717764	0.728457	0.711772	0.719707	0.744271	0.773347	0.754687	0.751306
	0.721588	0.729933	0.712	0.719665	0.743553	0.772945	0.753706	0.749899
	0.725237	0.733415	0.710677	0.721637	0.742308	0.780731	0.753782	0.750833
	0.729213	0.734794	0.709279	0.723845	0.740683	0.780979	0.753389	0.746496
	0.736134	0.739829	0.709772	0.725427	0.739015	0.782458	0.756458	0.746159
	0.74113	0.741948	0.708574	0.726729	0.73941	0.787156	0.759735	0.747328
	0.743453	0.742623	0.707191	0.727605	0.739921	0.790238	0.759762	0.746533
	0.744048	0.741883	0.707066	0.72921	0.740875	0.791733	0.760089	0.745324
	0.744666	0.741556	0.706014	0.727425	0.741682	0.792438	0.758867	0.745616
	0.745497	0.740348	0.704179	0.723235	0.741977	0.792499	0.756955	0.746802
	0.742313	0.741915	0.70447	0.72108	0.739666	0.793173	0.754805	0.747844
	0.740416	0.744095	0.70537	0.719109	0.739938	0.794929	0.755369	0.749534
	0.7377	0.745452	0.705531	0.715607	0.740139	0.78805	0.755735	0.747272
	0.733833	0.746467	0.705317	0.711787	0.739081	0.788681	0.756244	0.743176
	0.728395	0.745698	0.706562	0.708602	0.738735	0.787289	0.756264	0.739582
	0.72286	0.745485	0.707535	0.706231	0.736634	0.78431	0.75454	0.738297
	0.722726	0.746905	0.709388	0.705517	0.737886	0.780118	0.756916	0.739252
	0.722713	0.748555	0.70892	0.703006	0.737546	0.778131	0.760827	0.737004
	0.724604	0.747557	0.709179	0.702472	0.739079	0.778034	0.764267	0.733805
	0.728256	0.74835	0.711671	0.706457	0.741019	0.781075	0.770351	0.728555
	0.733663	0.748449	0.713314	0.708245	0.742693	0.785784	0.776818	0.726109
	0.736679	0.74946	0.714819	0.709242	0.743219	0.788563	0.778853	0.723543
	0.738824	0.749584	0.718282	0.711086	0.743606	0.791593	0.782545	0.72408
	0.741136	0.750551	0.720857	0.711412	0.74293	0.792786	0.787151	0.726829
	0.742547	0.750223	0.722029	0.713292	0.744395	0.794809	0.788298	0.72737
	0.744176	0.749153	0.721855	0.714859	0.744631	0.796907	0.789528	0.72613
	0.744686	0.746553	0.720748	0.716359	0.743342	0.801549	0.788588	0.725264
	0.746033	0.743887	0.722534	0.718905	0.743799	0.803846	0.787007	0.726202
	0.746873	0.743696	0.721207	0.72073	0.741809	0.800192	0.785273	0.727809
	0.744987	0.742555	0.719471	0.715536	0.738744	0.797801	0.781671	0.729198
	0.74417	0.741393	0.716579	0.716766	0.737881	0.795492	0.781197	0.730035
	0.744347	0.738929	0.717086	0.716378	0.73738	0.79709	0.781388	0.732588
	0.742378	0.735906	0.712097	0.712025	0.736943	0.795484	0.777841	0.731691
	0.739673	0.732731	0.708822	0.7118	0.737751	0.794367	0.771894	0.728768
	0.73679	0.729219	0.706772	0.707838	0.738375	0.790456	0.76735	0.726426
	0.733397	0.726699	0.707617	0.702829	0.740992	0.787162	0.762981	0.724064
	0.731296	0.723835	0.709845	0.699577	0.742	0.783147	0.762933	0.720658
	0.725966	0.721084	0.709136	0.694676	0.741578	0.780853	0.762137	0.718723
	0.721598	0.719497	0.709813	0.694633	0.740488	0.782213	0.761895	0.718153
	0.722856	0.719711	0.708014	0.696402	0.740319	0.780225	0.762206	0.717046
	0.720439	0.719425	0.711071	0.692672	0.739202	0.781276	0.759079	0.718141
	0.719193	0.71875	0.71089	0.691255	0.739981	0.777491	0.758147	0.717292
	0.719515	0.719201	0.714304	0.691128	0.73922	0.774738	0.757639	0.716999
	0.72246	0.720393	0.716309	0.689553	0.7385	0.774229	0.758274	0.718024
	0.72227	0.720765	0.714932	0.689707	0.734756	0.774423	0.758163	0.720048
	0.727898	0.722583	0.71544	0.691452	0.733204	0.773758	0.759237	0.719991
	0.729573	0.721242	0.713343	0.691579	0.732106	0.771936	0.754117	0.722863
	0.734666	0.723436	0.716735	0.696763	0.733649	0.769048	0.751175	0.725376
	0.735598	0.724371	0.718894	0.696343	0.736664	0.768192	0.752333	0.727489
	0.732981	0.724745	0.723214	0.697686	0.739939	0.771659	0.751863	0.729121
	0.731457	0.724452	0.72275	0.696557	0.742476	0.770473	0.751012	0.728984
	0.728847	0.725221	0.720482	0.695808	0.741315	0.770179	0.748596	0.727734
	0.728571	0.724918	0.720276	0.701572	0.743808	0.773239	0.749558	0.728213
	0.728157	0.724739	0.719743	0.704579	0.745297	0.774297	0.750499	0.728644
	0.731135	0.72539	0.722063	0.705204	0.747292	0.778038	0.75144	0.726622
	0.728693	0.724068	0.7235	0.706985	0.746216	0.778515	0.754232	0.725928
	0.729166	0.726024	0.726105	0.709661	0.744594	0.778773	0.759091	0.721717
	0.72868	0.724294	0.722671	0.707181	0.740785	0.780653	0.758847	0.716779
	0.730231	0.723008	0.721509	0.708799	0.738892	0.778467	0.756911	0.71466
	0.730313	0.719809	0.719674	0.709002	0.736677	0.774412	0.754767	0.713542
	0.730234	0.719094	0.718947	0.712628	0.73478	0.771929	0.756113	0.712258
	0.730647	0.719488	0.719908	0.71487	0.735703	0.769744	0.757906	0.712551
	0.729911	0.718195	0.720497	0.712723	0.735931	0.765021	0.756721	0.711908
	0.728532	0.718968	0.719647	0.716355	0.736231	0.761263	0.755773	0.710461
	0.726306	0.719859	0.71908	0.719741	0.736598	0.756511	0.755291	0.711383
	0.725258	0.721976	0.715445	0.72124	0.736113	0.759728	0.751718	0.710974
	0.723329	0.724914	0.712543	0.72196	0.73711	0.76041	0.750216	0.712165
	0.721662	0.729273	0.712404	0.725526	0.738622	0.759642	0.752108	0.716422
	0.719996	0.731645	0.711369	0.725967	0.739143	0.759394	0.753697	0.717733
	0.719081	0.734687	0.709742	0.728928	0.742154	0.758937	0.755021	0.719351
	0.718856	0.733907	0.707079	0.729597	0.743297	0.757061	0.752895	0.71977
	0.719602	0.734595	0.707635	0.735298	0.743999	0.758184	0.75182	0.727012
	0.718851	0.736013	0.707915	0.738326	0.741337	0.757541	0.749866	0.728854
	0.718098	0.736141	0.707677	0.740904	0.741888	0.757555	0.748419	0.737127
	0.717463	0.736355	0.706762	0.74466	0.741448	0.756494	0.748364	0.739453
	0.716988	0.73548	0.706269	0.748334	0.740251	0.752984	0.751488	0.743876
	0.716701	0.733017	0.70452	0.749488	0.739001	0.75295	0.752001	0.743474
	0.715474	0.730584	0.702535	0.750324	0.736215	0.753704	0.754317	0.74306
	0.713236	0.728899	0.701409	0.750681	0.734435	0.755996	0.754365	0.739475
	0.712262	0.72573	0.702016	0.749967	0.731288	0.75881	0.755068	0.740411
	0.714196	0.726348	0.702913	0.750063	0.729247	0.76284	0.758056	0.741512
	0.715523	0.722827	0.701638	0.746205	0.725703	0.76448	0.757471	0.734847
	0.718709	0.724728	0.698064	0.744061	0.724158	0.765728	0.759723	0.734038
	0.721858	0.728219	0.696555	0.738794	0.721839	0.764947	0.761217	0.727731
	0.724512	0.731787	0.695782	0.734464	0.721763	0.766535	0.765178	0.72731
	0.725686	0.735186	0.697346	0.731128	0.72457	0.768437	0.76521	0.724164
	0.72662	0.735492	0.698517	0.726849	0.724487	0.768671	0.766136	0.723967
	0.72958	0.737079	0.700198	0.722135	0.727328	0.771235	0.765754	0.725478
	0.733809	0.737338	0.700035	0.71917	0.72755	0.770207	0.764394	0.726311
	0.735533	0.740085	0.697116	0.715125	0.727166	0.770501	0.76325	0.725105
	0.73465	0.741683	0.697254	0.713595	0.726848	0.770246	0.76173	0.724291
	0.735523	0.747555	0.695725	0.712191	0.728476	0.77088	0.763648	0.725023
	0.736894	0.749907	0.69565	0.712075	0.731165	0.772338	0.764157	0.724957
	0.737948	0.749824	0.697696	0.713897	0.731909	0.778315	0.765637	0.725115
	0.738467	0.749349	0.699853	0.716614	0.73075	0.780268	0.761654	0.726907
	0.739803	0.749176	0.701132	0.719221	0.7286	0.778797	0.761848	0.732184
	0.739439	0.750917	0.70231	0.72389	0.727536	0.777187	0.763385	0.734977
	0.736362	0.750831	0.702251	0.728258	0.726849	0.774678	0.763687	0.736965
	0.735165	0.753044	0.70209	0.730042	0.727884	0.774664	0.765887	0.739284
	0.735016	0.755822	0.704166	0.731441	0.728661	0.771632	0.766847	0.738744
	0.734465	0.755942	0.702682	0.729611	0.72979	0.767865	0.767287	0.737826
	0.732406	0.754258	0.706078	0.728727	0.731216	0.764641	0.768544	0.737997
	0.7296	0.751327	0.706729	0.726961	0.730105	0.762878	0.769769	0.738274
	0.725429	0.74712	0.705741	0.722431	0.729003	0.759806	0.767572	0.741552
	0.723475	0.743557	0.703372	0.716008	0.728088	0.762269	0.767346	0.738465
	0.721294	0.740498	0.702522	0.711415	0.727106	0.765367	0.767091	0.734712
	0.720599	0.740646	0.701899	0.705843	0.72897	0.768408	0.766177	0.732588
	0.725647	0.742286	0.702314	0.704696	0.730054	0.771204	0.765294	0.72753
	0.725523	0.741178	0.704938	0.70288	0.729633	0.772795	0.764315	0.725217
	0.728259	0.740681	0.70977	0.703245	0.731687	0.776126	0.766167	0.72636
	0.729395	0.741949	0.713723	0.703779	0.731324	0.780014	0.767122	0.728417
	0.729446	0.745046	0.712628	0.70439	0.729622	0.781352	0.768257	0.73051
	0.731244	0.74752	0.713546	0.706329	0.730705	0.784281	0.771825	0.732628
	0.73384	0.751889	0.714899	0.707667	0.733894	0.789121	0.77518	0.733251
	0.736122	0.754022	0.715675	0.712424	0.737607	0.788478	0.781697	0.735753
	0.74002	0.755976	0.714644	0.714009	0.740484	0.789547	0.78455	0.736841
	0.744315	0.756836	0.713964	0.718102	0.743809	0.790404	0.785284	0.739939
	0.743229	0.757038	0.713423	0.716935	0.743477	0.787852	0.786574	0.741503
	0.744401	0.758173	0.71315	0.716426	0.745579	0.787698	0.786674	0.743154
	0.744966	0.757598	0.709894	0.713295	0.746215	0.783425	0.784498	0.743113
	0.744288	0.755248	0.709841	0.712848	0.747107	0.78059	0.783676	0.742621
	0.744992	0.752118	0.711123	0.711146	0.748944	0.779387	0.782376	0.743145
	0.744684	0.74915	0.713177	0.71095	0.748129	0.779583	0.778039	0.742613
	0.744209	0.744798	0.713452	0.709299	0.74711	0.777554	0.776774	0.738092
	0.746064	0.743911	0.71936	0.707664	0.746508	0.779567	0.775677	0.737715
	0.743553	0.741266	0.720165	0.70357	0.744387	0.776074	0.772915	0.737375
	0.741554	0.739873	0.723119	0.70047	0.741471	0.774571	0.771813	0.736351
	0.74124	0.737901	0.72629	0.698916	0.741342	0.775014	0.771101	0.7374
	0.740567	0.73627	0.728335	0.698274	0.739204	0.77385	0.771443	0.738169
	0.737723	0.734125	0.73133	0.699939	0.736034	0.776957	0.773964	0.737648

## Sheet: Fig.7
7a	Plasma PLP (ng mL-1)			7b	Plasma PLP (ng mL-1)				7f	body weight(g)
	lean	overweight	obese		NCD	HFD				time(week)	H2O										B6
	14.2	23.57	5.8		22.3	8.6				0	0	0	0	0	0	0	0	0	0	0	0	0	0	0	0	0	0	0	0	0
	25.9	4.8	5.71		26.3	13.7				2	4.71698	2.91545	4.51613	10.2649	7.12251	5.7047	2.52366	8.74126	7.5	6.13333	3.30033	18.5811	7.36842	2.97398	0.852273	-0.8547	9.09091	3.3033	1.62338	5.71429
	6.8	4.45	13.9		3.3	10.2				4	12.8931	13.9942	12.2581	21.5232	11.396	20.4698	6.62461	20.6294	18.625	22.6667	13.8614	34.7973	18.9474	7.80669	-6.25	0.854701	14.3636	9.90991	8.44156	13.9682
	15.2	10.5	5.28		17.8	19.5				6	26.8365	17.2012	24.8387	34.106	20.5128	27.5168	6.94006	26.5734	25.3125	31.2	20.4621	35.8108	23.5088	19.3309	-2.84091	2.2792	21.4546	7.50751	7.79221	21.5873
	21.1	10.5	6.12		23.4	7.8				8	34.9811	26.8222	33.871	45.0331	31.6239	44.9664	12.9337	40.5594	32.1875	37.3333	29.0429	37.1622	32.9825	26.3941	2.84091	5.98291	29.0909	14.7147	10.3896	31.1111
	12	5.83	3.72		22.2	8.9				10	42.2704	36.7347	42.5806	47.0199	46.1538	61.745	20.5047	60.1399	44.375	41.8667	35.3135	41.8919	35.4386	39.4052	5.11364	11.1111	36.1818	18.018	14.2857	43.1746
	12	8.15	5.19		12.5	3.2				12	48.1258	40.2332	54.5161	52.3179	51.282	67.7852	34.3849	67.8322	48.125	46.6667	43.2343	45.2703	48.0702	44.9814	8.23864	16.8091	45.2727	23.7237	16.8831	39.6825
	26.3	18.3	9.4		21.8	9.9																									7h-AUC	H2O	B6	7g-AUC	H2O	B6
	24.4	30.2	4.38		32.8	12.7			7h	IGTT Blood glucose (mmol L-1)																						682.5	526.5		1986	1727
	16.4	11	12.27		23.4	18.9				time(min)	H2O										B6											1176	738		2181	1622
	17.2	20	9.28		14.8	23.2				0	7.7	10.9	10.3	7.3	9.1	10.3	10.9	10	9.5	10	7.4	8.4	9.3	10.2	8.2	9.3	9.9	9.3	10.8	9.9		1044	733.5		2076	1476
	16.6	13.4	3.6		15.3	3.8				30	5.8	10.8	8.3	6	7.2	9.6	9.9	6.2	7	7	4.8	6.2	8.5	6.9	5.8	6.8	8.6	5.9	6.9	8.9		756	798		1751	1802
	6.08	13.25	7.3		22.9	9.9				60	4.2	8.4	7.8	5	6	4.6	8	4.7	5.4	5.4	3.7	4.9	5.2	5.2	4.1	5.2	5.2	4.9	4.5	4.8		934.5	610.5		1938	1829
	51.6	8.12	9.63		23.2	15.7				90	5.7	9.2	8.8	6.9	7.9	5.1	8.6	5.7	4.4	4.4	3.4	6.1	3.9	5.5	4	5.2	7.4	4.9	5.5	4.8		840	766.5		2109	1937
	17.7	20.4	11.04		11.5	12.6				120	6.4	10.7	9.5	7.3	11	7.1	10.2	6.2	5.6	5.6	3.9	6.4	4.4	7.8	4.7	7.4	7.3	6.4	6.9	5.2		1112	894		2271	1679
	16.2	8.55	4.96		20.9	26.1																										741	706.5		1869	1734
	7.2	13.77	6.12		14.7	13.2			7g	ITT Blood glucose (mmol L-1)																						730.5	772.5		2045	1902
	14.8	22.8	20.1		9.8	2.4				time(min)	H2O										B6											738	781.5		1974	1908
	16.6	16.4	8.18		22.4	2.9				0	7	7.7	6.7	6.8	7.5	8.8	7.9	6.7	6.8	7.5	7.3	5.7	5.8	8.3	7.3	7.9	5.9	5.5	5.3	6.4
	7.27	10.1	7.76		20.9	7.4				30	22.1	27	25.1	23.2	22.8	25	25.5	23.6	24.6	22.3	21.2	19.2	18.1	22.3	19.8	22.6	20.2	20.7	21.1	20
	17.1	50.3	7.23		26.8	8.9				60	18.3	23.4	20.6	15.6	18.7	19.6	22	18.5	19.3	20.7	17.4	15.4	14.7	16.9	18.3	18.9	16.9	15.6	17.3	19.3
	13.5	7.77	15.58		24.3	10.1				90	15.9	12.8	14.6	11.3	13.5	14.8	18.3	11.8	15	13.4	10.8	12.3	9.9	12	13.4	13.6	11.4	13.9	15.8	14.9
	15.27	5.37	7.66		25.1	21.2				120	12.8	11.3	11.1	9.7	11.7	13	11.9	10.1	11.7	11.3	9	8.6	7.2	9.4	11.6	11	9	9.7	13.1	12.4
	17	19.1	3.83		12.3	2.3
	21.1	5.35	4.21		2.7	11.2			7i	Plasma PLP (ng mL-1)			WAT PLP (μg g-1 protein)		7j	Plasma Kyn (ng mL-1)			WAT Kyn (μg g-1 protein)					H2O						B6
	2.8	20.4	4.85							H2O	B6		H2O	B6		H2O	B6		H2O	B6			AhR	0.58047	1.27395	1.27395	0.693481	1.06848	1.10957	0.734576	0.184928	0.201017	0.441773	0.287666	0.354785
	63.7	2.1	4.77							8.6	49.1		9.31	25.03		332.5	169.2		1.82	0.56			Stat3	1.48358	1.11658	0.273779	0.39669	0.996598	1.73277	0.339877	0.67459	0.272643	0.223614	0.324903	0.123201
	11.8	7.2	7.11	7c	WAT PLP(μg g-1 protein)					13.7	48		8.5	11.29		223	190.8		1.947	1.47			Il-6	1.18037	1	0.175585	1.28899	0.393174	1.96188	0.266691	0.307411	0.115843	0.106081	0.225506	0.072657
	16.2	3.98	3.53		NCD	HFD				10.2	47.7		8.9	17.2		299.5	184		1.45	0.97
	17.2	3.56	3.71		24.3516	16.3886				19.5	77.2		9.59	16.2		310	167.2		1.08	0.82
	20	5.34	11.93		22.963	12.186				7.8	74		8.87	19.2		302	178.8		1.97	1.08
	4.04	4.75	3.63		29.7268	18.2788				8.9	46.8		15.9	11.4		320.5	175.2		2.76	1.36
	25.34	10.5	12.31		15.896	14.6859				3.2	42.4		11.5	19.9		236	146.8		1.67	0.91
	21.1	17.3	8.13		21.4892	12.6686				9.9	63.8		10.3	16.35		354	141.2		2.08	1.78
	18.5	9.19	7.8		26.1292	10.2493				12.7	42.3		10.2	15.97		234	167.6		1.07	1.49
	17.5	12	7.8		25.7992	8.1122				18.9	34.6		9.17	10.2		352	171.6		0.76	0.75
	17.8	17.98	8.47		26.1111	14.8313
	17.3	10.7	5.87		20.4458	12.3528			7l						Relative protein expression
	9.2	6.58	14.39		18.4836	11.0556										H2O			B6
	1.2	12.8	7.35												AhR/β-Actin	0.925333	1.02039	1.05428	0.702222	0.469441	0.702815
	7.39	3.37	6.25	7d											p-STAT3/Lamin B	1.42391	0.702763	0.873325	0.445138	0.333526	0.295764
	20.9	4.905	3.3												STAT3/Lamin B	0.829146	1.10078	1.07008	0.54483	0.427964	0.515258
	10.7	20.7	5.25
	18.6	15.5	7.32
	18.25	7.72	20.8
	29.9	0.7	1.5
	19.2	29.3	5
	17.2	14.09	5.98
	24.91	21.5	23.44
	20.2	15.12	14.4						7m
	11.2	13.1	5.75												pAKT/AKT
	13	26.2	9.35												H2O	B6
	19.5	3.4	14.1												0.854241	1.8689
	5.57	7.92	8.8												1.17563	1.95877
	23.6	10.8	3.79												2.77048	1.17251
	15.5	12.74	6.54												0.523071	4.84854
	2.66	10.8	6.58												0.295351	2.32414
	18.42	6.65	10.3	7e	Medium IL-6(ng mL-1)										0.382123	1.83326
	26.5	19.5	19.8		PBS	Kyn	PLP	PLP+Kyn								2.49535
	10.9	17.1	6.69		5.31299	7.14612	4.34267	6.09188
	8.02	17.1	15.77		5.15302	6.69768	4.48953	4.84619
	30	16.6	8.89		5.02977	6.93895	4.37414	5.05861
	34.6	20.2	3.21		4.92749	7.04122	4.80423	5.42576
	7.7	11	8.6
	19.9	14	9.31
	26.8	11	3.55
	4.27	3.61	5.41
	21.3	45.2	2.8
	21.61	10.72	7.17
	15.1	6.26	7.91
	20.3	16.1	4.4
	6.85	7.07	7.72
	20.8	3.23	7.65
	11	7.78	14.8
	17.1	18.4	7.8
	16.8	18.1	4.51
	17.7	8.08	4.7
	23.7	2.7	4.47
	10.6	16.13	7.96
	1.8	17.1	4.9
	9.8	4.58	14.26
	11.6	12.1	7.97
	21	9.3	4.82
	3.6	21.3	7.7
	5.37	4.35	6.34
	18.7	1.92	6.23
	3.3	16.2	3.62
	5.34	18.8	16.1
	22.4	17.33	4.15
	11.9	26.87	4.15
	18.3	3.6	8.27
	19.9	8.5	17.64
	25.6	15.8	9.19
	1.3	10.8	5.06
	5.37	20.8	2.96
	20.5	17.25	11
	17.2	64.2	7.27
	4.1	7.94	9.35
	20.1	13.4	4.09
	10.7	13.4	5.56
	19.9	7.13	5.55
	23.6	13.3	19
	24.84	22.6	6.31
	5.43	21.4	9.08
	18.3	26.2	4.79
	24.4	26.4	1.4
	18.4	20.5	7.67
	28.44	8.19	7.1
	5.7	5.75	2.82
	4.3	4.94	4.2
	14.02	4.65	3.77
	2.55	5.12	8.17
	2.8	6.28	17.39
	4.45	6.61
	14.7	7.51
	6.4	6.45
	8.05	28.69
	40.5	7.11
	10.4	5.48
	3.54	9.8
	23.7	26.72
	22.5	4.18
	3.95	4.31
	5.09	8.47
	6.37	5.65
	5.8	5.16
	34.8	5.27
	1.8	4.78
	18.9	2.415
	20.7	7.2
	12.9	15.3
	6.21	15.3
	9.76	6.4
	15.4	13.8
	14.1	8.62
	19.7	6.9
	25.6	4.54
	8.1	5.48
	6.5	7.22
	6.2	8.98
	3.23	7.1
	2.75	4.8
	5.3	7.88
	6.8	4.49
	14.71	7.49
	12.55	21
	9.01	21
	2.51	3.49
	28.7	7.56
	6.77	6.38
	5.6	5.93
	1.3	1.3
	9.5	6.75
	14.91	6.95
	20.2	2.85
	10.36	3.43
	13.1	17.99
	23.23	8.83
	13.8	20.2
	15.4	10.4
	4.48	8.16
	4.5	24.37
	20.3	6.56
	13.85	7.76
	14.56	3.93
	19.35	9.71
	15.4	3.99
	5.7	10.1
	15.36	5.95
	6.48	4.16
	15.7	15.66
	21.3	7.68
	2.3	7.55
	20	3.96
	26.5	11.47
	18	6.1
	5.96	19.06
	27.9	5.34
	11.4	3.78
	11.2	2.83
	8.37	4.61
	4.14	5.59
	15.6	15.32
	9.23	3.99
	11.4	8.34
	4.3	17.47
	16.8	7.96
	13	26.06
	5.1	26.99
	16.5	6.11
	5.8	9.03
	10.9	21
	13.8	8.41
	21.4	2.34
	25.9	8.55
	5.56	7.22
	17.8	7.12
	13.4	16.72
	16.35	6.45
	21.7	3.42
	23.2	5.37
	22.8	5.19
	2.9	5.83
	7.19	9.61
	13.9	1.35
	7.08	6.45
	27.1	4.95
	4.8	4.33
	4.82	4.02
	20.2	19.85
	20.1	2.31
	17.1	3.72
	6.45	2.95
	4.77	9.08
	14.9	7.48
	4.9	23.95
	19.1	3.75
	19.1	5.3
	7.57	8.65
	14.8	15.51
	6.5	10.7
	7.33	7.5
	19.5	6.58
	6.37	7.69
	9.21	2.8
	16.4	5.71
	20.8	6.47
	9.23	3.36
	6.84	4.32
	4.4	7.78
	16.5	5.27
	21.5	8.11
	17.66	9.79
	25.6	6.14
	1.7	4.09
	10.6	5.74
	11.7	6.22
	16.4	8.61
	3.26	6.03
	32	6.84
	24.7	17.56
	1.93	9.08
	4.78	10.2
	5.51	13.55
	4.23	16.2
	3.55	6.57
	10.3	4.13
	17.8	3.73
	19.9	8
	3.6	3.15
	4.15	15.09
	7.9	4.25
	17.2	6.37
	8.47	3.36
	17.9	5.02
	15.1	20.5
	14.9	5.47
	8.5	2.41
	21.5	7.18
	7.88	5.03
	4.02	3.96
	19.8	5.1
	6.97	5.89
	18.8	7.98
	20.8	3.48
	13.33	13.11
	16.2	15.17
	12.41	3.41
	16.6
	16.6
	20.7
	6.49
	15.71
	6.75
	16.27
	24.3
	8.7
	25.65
	4.94
	8.4
	7.9
	17.9
	10.6
	5.87
	6.5
	22.9
	3.9
	10.4
	16.3
	20.5
	22.26
	8.89
	13.3
	14.6
	5.08
	6.55
	14.64
	7.6
	20.6
	20.9
	14.2
	2.7
	20.1
	5.89
	6.36
	28.3
	9.26
	1
	6.78
	4.75
	16.3
	26.3
	1.04
	22.3
	23.12
	10.6
	9.37
	7.18
	8.62
	6.66
	13
	16.5
	15.7
	16.8
	33.4
	15.4
	26.8
	22.4
	10.9
	24.93
	5.9
	7.7
	8.08
	7.2
	20.5
	16.4
	6.98
	6.47
	19.8
	12.7
	12.5
	37
	37
	4.77
	1.605
	20.3
	1.7
	1.7
	5.79
	7.9
	2.43
	15.17
	16.6
	16.9
