# Supplementary material for: Adipocyte-derived kynurenine promotes obesity and insulin resistance by activating the AhR/STAT3/IL-6 signaling
Source: Nat Commun. 2022 Jun 17;13:3489. doi: 10.1038/s41467-022-31126-5 (PMC9205899; doi:10.1038/s41467-022-31126-5)
Supplement: Supplementary file 4 — Source Data [file 41467_2022_31126_MOESM4_ESM.zip › Source Data file/supplymentary data.xlsx]

## Sheet: Fig.S1
S1a	Trp(ng/ml)		S1b	Trp(ng/ml)			S1c	Trp(ng/ml)		S1d	Plasma Kyn (ng mL-1)					S1h						S1i
	BMI	TRP		lean	overweight	obese		NCD	HFD		0	1h	4h	12h	24h
	17.1875	8380		8380	12030	9690		22.836	15.844		158.79	859.5	585.78	379.5	245.97
	17.301	10800		10800	9660	8270		19.144	22.964		182.64	958.5	581.25	303.6	237.18
	17.6308	9265		9265	13300	11500		19	17.32		197.22	630.3	480.36	390.6	289.16
	17.6898	8060		8060	9775	12100		13.48	23.392		274.11	762.9	547.11	373.8	238.47
	17.6898	10600		10600	9520	11200		19.36	16.416		297.39	614.4	476.31	377.7	328.72
	17.7624	12325		12325	9960	14100		19.416	16.632		167.13	621.3	499.98	344.7	266.83
	17.7624	12325		12325	12400	9990		24.128	17.72		121.26	1028.7	483.66	338.7	259.08
	17.7778	10700		10700	8310	9300		18.24	16.792
	17.7778	14200		14200	8270	9830		17.356	21.64	S1e	Plasma Kyn (ng mL-1)
	17.7999	8940		8940	8260	11400		14.892	23.512		PBS	Kyn
	17.7999	16300		16300	6600	11800		18.06	25.356		382.9	492.8
	17.9282	9580		9580	9460	9940		18.828	21.796		350.8	546.4
	18.026	10500		10500	8930	14500			21.048		358.6	524.2
	18.026	10285		10285	9330	10200			16.644		414.8	538.7
	18.132	10200		10200	11100	10200					399.3	523.5
	18.132	8010		8010	14000	8560					446.1	511.1
	18.3058	10500		10500	10200	7640
	18.3594	8480		8480	14000	10900				S1f	Plasma Kyn (ng mL-1)		S1g	Plasma Kyn (ng mL-1)			Liver p-AKT/AKT		SK p-AKT/AKT			Relative protein expression
	18.3594	8450		8450	10800	14100					PBS	Kyn		PBS	Kyn		PBS	KYN	PBS	KYN		PBS				Kyn
	18.591	11600		11600	8660	11300					1673	2028		790.5	1016		1.18447	0.21191	0.349385	0.222366		1.2876	1.01223	0.44205	1.25812	5.4292	3.89011	3.97806	5.06881
	18.591	8830		8830	8330	11300					1847	2124		991.5	1125		0.871167	0.241373	0.9715	0.717403		0.928414	0.613979	1.12373	1.33388	4.11363	2.7244	3.10065	2.7187
	18.662	7680		7680	12900	8025					1902	2199		871.5	1110		1.02211	0.175983	1.30081	0.164067		0.674268	0.867474	0.794321	1.66394	0.350709	0.355617	0.376669	0.584774
	18.662	8820		8820	9190	7970					1667	1857		787.5	1206		0.922258	0.193414	1.37831	0.256462
	18.662	8560		8560	10800	11700					1968	2073		810	1089
	18.662	12200		12200	12100	11700					1460	2220		1011	1299
	18.8246	14200		14200	10600	9650
	18.9291	8580		8580	9420	8920
	19.0039	12495		12495	7760.5	14500
	19.0311	10100		10100	9650	11900
	19.052	9270		9270	14800	11900
	19.052	7990		7990	12100	12800
	19.1406	10200		10200	11500	9180
	19.1406	6360		6360	10900	14400
	19.1406	13300		13300	3800	11700
	19.1406	10000		10000	16100	11400
	19.1953	9300		9300	11600	10700
	19.1953	10000		10000	9860	9900
	19.1953	9510		9510	9410	7110
	19.2336	12750		12750	6440	11200
	19.3337	10000		10000	7320	14200
	19.3685	7730		7730	11500	12800
	19.3685	12100		12100	9030	12075
	19.3962	9330		9330	11200	12750
	19.5312	10700		10700	9460	9350
	19.5312	7490		7490	8130	9430
	19.5312	10600		10600	12500	13300
	19.5312	10300		10300	11400	9130
	19.5312	9430		9430	9980	9440
	19.8347	8080		8080	10800	13100
	19.8347	10600		10600	10400	10600
	19.8347	12900		12900	7980	8520
	19.8347	7810		7810	9900	15800
	19.9219	9740		9740	10200	10800
	20	9170		9170	8750	9310
	20	14200		14200	11400	13500
	20.0288	10400		10400	8850	10300
	20.0288	14500		14500	12900	10400
	20.0288	9600		9600	11200	9970
	20.0288	10500		10500	12600	8610
	20.0288	8140		8140	10200	9370
	20.0288	12600		12600	10200	9280
	20.0288	11800		11800	8110	10600
	20.0288	8410		8410	9850	12900
	20.0288	8270		8270	11200	14500
	20.0288	11800		11800	9080	11700
	20.0288	12200		12200	8406.5	9490
	20.0796	12900		12900	12400	10800
	20.0796	10800		10800	8730	11200
	20.1172	9240		9240	11500	7690
	20.202	8220		8220	9460	8750
	20.202	10900		10900	9030	14700
	20.202	11700		11700	14400	12400
	20.202	13000		13000	10600	12075
	20.2449	13500		13500	10300	8625
	20.2449	10500		10500	10800	10000
	20.2812	9330		9330	9770	9650
	20.2812	9530		9530	11500	13700
	20.3074	14200		14200	10500	10900
	20.3125	12400		12400	10300	9980
	20.3125	10400		10400	10100	10575
	20.3125	16000		16000	7480	9160
	20.3125	7330		7330	7490	10100
	20.3125	12100		12100	12500	11500
	20.3244	18900		18900	11000	12500
	20.4152	10680		10680	10500	17600
	20.4152	13600		13600	8970	7250
	20.4294	9290		9290	8585	10500
	20.5151	8880		8880	11700	8330
	20.5151	12300		12300	9020	12840
	20.5457	7490		7490	11400	11355
	20.5457	8550		8550	9710	7820
	20.5457	11800		11800	12000	12600
	20.5457	13500		13500	8570	11400
	20.5457	7964.5		7964.5	18600	8460
	20.5499	12705			10500	9560
	20.5499	7290		12705	7940	11300
	20.5499	7089		7290	9090	9390
	20.5761	8070		7089	8840	11400
	20.6575	13500		8070	6740	8010
	20.6905	11900		13500	6740	11300
	20.6905	12400		11900	15670	8895
	20.7008	12100		12400	7400	11400
	20.7008	8050		12100	9550	9120
	20.7613	12100		8050	9250	11000
	20.7613	9570		12100	13200	7530
	20.7613	12700		9570	16300	12700
	20.83	10300		12700	9095	12700
	20.83	6240		10300	9580	10200
	20.83	10600		6240	11500	13100
	20.8889	13200		10600	11200	9570
	20.8889	7000		13200	9650	11100
	20.9566	11010		7000	12200	13200
	20.9566	15215		11010	9370	8220
	20.9573	10900		15215	7560
	20.9644	9450		10900	7360
	21.0498	13900		9450	9170
	21.0772	10800		13900	9530
	21.0772	9070		10800	15200
	21.1073	8126		9070	9210
	21.2031	5200		8126	11700
	21.2279	8040		5200	8320
	21.2279	11900		8040	10400
	21.2585	11300		11900	10600
	21.2585	11800		11300	13900
	21.2585	11500		11800	13300
	21.2585	9630		11500	12195
	21.2585	11600		9630	8790
	21.2585	12200		11600	10900
	21.2585	10900		12200	10725
	21.3599	5560		10900	11400
	21.3599	7960		5560	8380
	21.4844	12100		7960	8380
	21.4844	12200		12100	10600
	21.4844	9300		12200	10900
	21.4844	7950		9300	8050
	21.4844	13400		7950	10100
	21.4844	9860		13400	8100
	21.6312	5550		9860	10600
	21.6413	12465		5550	12100
	21.6413	11390		12465	18800
	21.7555	13100		11390	14700
	21.7555	11640		13100	7440
	21.7555	8290		11640	8350
	21.7555	8440.5		8290	11200
	21.7738	9060		8440.5	7770
	21.7776	17000		9060	11200
	21.7784	11700		17000	11200
	21.7784	12900		11700	10400
	21.7784	8450		12900	9780
	21.7982	6290		8450	11800
	21.7982	8980		6290	9790
	21.83	12665		8980	11900
	21.8724	12500		12665	12000
	21.8724	8060		12500	7720
	21.8724	12400		8060	10635
	21.875	8540		12400	11500
	21.875	10100		8540	8380
	21.9138	12400		10100	10800
	21.9138	9150		12400	10100
	21.9525	9360		9150	9630
	21.9533	8980		9360	10200
	21.9713	7490		8980	8890
	21.9713	8440		7490	19300
	22.0317	12400		8440	10900
	22.0317	5610		12400	11000
	22.0317	6120		5610	10500
	22.0317	12100		6120	11600
	22.0317	9470		12100	12200
	22.0386	8670		9470	10200
	22.0386	8720		8670	11600
	22.0386	10600		8720	11000
	22.0386	11400		10600	12700
	22.0386	11500		11400	9890
	22.0386	8300		11500	12585
	22.0932	14400		8300	12400
	22.0932	11700		14400	12200
	22.1003	10300		11700	9760
	22.1003	15100		10300	13100
	22.1453	6100		15100	13400
	22.1453	11400		6100	11600
	22.151	10800		11400	10700
	22.151	10000		10800	12800
	22.151	9790		10000	11300
	22.1591	15400		9790	9850
	22.1591	11300		15400	11700
	22.1591	9265		11300	10215
	22.1894	10400		9265	7750
	22.2041	8670		10400	7660
	22.2192	10900		8670	10400
	22.2192	10400		10900	10500
	22.2222	9630		10400	14900
	22.2222	10700			10500
	22.231	12155		9630	9070
	22.2656	12300		10700	13950
	22.2656	13800		12155	13400
	22.2753	10200		12300	10100
	22.2753	10400		13800	8660
	22.3082	12400		10200	10300
	22.3082	10300		10400	11385
	22.3082	13200		12400	13215
	22.3082	6281.5		10300	9675
	22.3082	12400		13200	13600
	22.3958	14100		6281.5	8660
	22.46	12100		12400	12800
	22.46	11600		14100	8340
	22.4766	10600		12100	12660
	22.4766	13600		11600	12000
	22.4914	11300		10600	11100
	22.4914	8890		13600	8880
	22.4914	9880		11300	9760
	22.4914	10100		8890	10300
	22.5827	9720		9880	8750
	22.5827	8240		10100	13050
	22.5827	9120		9720	9400
	22.5827	10800		8240	7710
	22.5827	14400		9120	8390
	22.5827	11900		10800	13320
	22.5827	12400		14400	10965
	22.5981	7340		11900	13500
	22.5981	8320		12400	9830
	22.6	9120		7340	9030
	22.6003	11000		8320	12300
	22.6003	9650		9120	10200
	22.6562	10200		11000	13000
	22.6562	14200		9650	11000
	22.6562	8710		10200	10600
	22.6562	10455		14200	10900
	22.6811	14500		8710	8430
	22.6811	8920		10455	9830
	22.7204	8160		14500	13600
	22.7204	9730		8920	13100
	22.7204	11500		8160	8790
	22.7583	12500		9730	6410
	22.7583	14800		11500	8380
	22.7615	11135		12500	9510
	22.7688	6621.5		14800	11800
	22.8269	11600		11135	12900
	22.8269	10600		6621.5	14300
	22.8571	11000		11600	7720
	22.8571	10900		10600	9375
	22.8571	15300		11000	9760
	22.8624	12300		10900	9730
	22.8624	11000		15300	10305
	22.8624	9830		12300	13200
	22.8624	10740		11000	8690
	22.8624	11295		9830	9970
	22.8624	10100		10740	9430
	22.8624	10000		11295	12300
	22.8624	11000		10100	9680
	22.8928	16100		10000	11900
	22.8928	11000		11000	3260
	22.8928	10000		16100	12100
	22.8928	11100		11000	12300
	22.921	11100		10000	11640
	22.921	13000		11100	12700
	22.9421	8150		11100	10000
	22.9421	9340		13000	13200
	22.9421	16300		8150	11100
	23	12400		9340	15700
	23.0112	6330		16300	11700
	23.0112	10600		12400	13000
	23.0112	10200		6330	8900
	23.03	8630		10600	11400
	23.0469	8420		10200	14600
	23.0469	8420		8630	9840
	23.068	7400		8420	9740
	23.068	10300		8420	10500
	23.1111	10400		7400	14200
	23.1247	9130		10300
	23.1247	9130		10400
	23.1247	11500		9130
	23.1482	12400		9130
	23.2335	7830		11500
	23.2335	9770		12400
	23.2335	10300		7830
	23.2335	14000		9770
	23.2335	18500		10300
	23.3056	8430		14000
	23.309	14400		18500
	23.309	12500		8430
	23.309	12000		14400
	23.309	10700		12500
	23.309	8000		12000
	23.3556	11500		10700
	23.4221	9260		8000
	23.4221	9530		11500
	23.4236	12000		9260
	23.4236	12345		9530
	23.4337	9980		12000
	23.4337	10200		12345
	23.4375	7870		9980
	23.4375	9480		10200
	23.4375	11100		7870
	23.4375	9650		9480
	23.4375	10500		11100
	23.4375	11400		9650
	23.4375	8240		10500
	23.4375	9380		11400
	23.4375	11100		8240
	23.4375	11800		9380
	23.4375	7450		11100
	23.4375	14000		11800
	23.4375	6050		7450
	23.5078	11000		14000
	23.5172	8350		6050
	23.5172	9410		11000
	23.5294	9160		8350
	23.5294	15200		9410
	23.6127	9950		9160
	23.6234	8170		15200
	23.6234	10200		9950
	23.6234	10200		8170
	23.6244	15400		10200
	23.6336	8970		10200
	23.634	8110		15400
	23.634	7871		8970
	23.6614	12500		8110
	23.6614	10200		7871
	23.6614	9520		12500
	23.6614	9465		10200
	23.6614	12600		9520
	23.6614	9730		9465
	23.6614	10100		12600
	23.6614	10500		9730
	23.6652	8080		10100
	23.6652	8150		10500
	23.6713	12200		8080
	23.7118	7500		8150
	23.7118	9265		12200
	23.7332	9020		7500
	23.7332	10400		9265
	23.7332	10200		9020
	23.7387	10400		10400
	23.8281	12000		10200
	23.8281	11300		10400
	23.8281	10300		12000
	23.833	10200		11300
	23.833	13000		10300
	23.833	10600		10200
	23.833	7580		13000
	23.8367	15000		10600
	23.8751	12300		7580
	23.8751	12300		15000
	23.8751	12495		12300
	23.8751	9990		12300
	23.8751	10200		12495
	23.8751	14195		9990
	23.8751	14195		10200
	23.8754	9390		14195
	23.8754	12600		14195
	23.9361	14300		9390
	23.9512	11000		12600
	23.9995	9230		14300
	23.9995	10115		11000
	24	12030		9230
	24	9660		10115
	24.0055	13300
	24.0055	9775
	24.0055	9520
	24.0234	9960
	24.0234	12400
	24.0234	8310
	24.0234	8270
	24.0238	8260
	24.0238	6600
	24.0346	9460
	24.0346	8930
	24.0346	9330
	24.0346	11100
	24.0346	14000
	24.0346	10200
	24.0346	14000
	24.0346	10800
	24.0346	8660
	24.0346	8330
	24.0882	12900
	24.093	9190
	24.093	10800
	24.093	12100
	24.2123	10600
	24.2123	9420
	24.2123	7760.5
	24.2215	9650
	24.2215	14800
	24.2215	12100
	24.2215	11500
	24.2215	10900
	24.2215	3800
	24.2587	16100
	24.2587	11600
	24.3375	9860
	24.3375	9410
	24.3827	6440
	24.3827	7320
	24.3865	11500
	24.3865	9030
	24.3865	11200
	24.4352	9460
	24.4352	8130
	24.4352	12500
	24.4352	11400
	24.4418	9980
	24.4418	10800
	24.4646	10400
	24.4646	7980
	24.4898	9900
	24.5089	10200
	24.5351	8750
	24.5351	11400
	24.5577	8850
	24.5577	12900
	24.5675	11200
	24.5675	12600
	24.6094	10200
	24.6094	10200
	24.6094	8110
	24.6097	9850
	24.6152	11200
	24.6152	9080
	24.6548	8406.5
	24.7405	12400
	24.7405	8730
	24.7596	11500
	24.7676	9460
	24.7676	9030
	24.8016	14400
	24.8016	10600
	24.8016	10300
	24.8016	10800
	24.8016	9770
	24.8163	11500
	24.8163	10500
	24.8358	10300
	24.8358	10100
	24.8889	7480
	24.8889	7490
	24.8971	12500
	24.8971	11000
	24.9135	10500
	24.9135	8970
	24.9135	8585
	24.9135	11700
	24.9199	9020
	24.9199	11400
	24.9199	9710
	24.9199	12000
	24.9199	8570
	24.9337	18600
	24.9337	10500
	24.9581	7940
	24.9581	9090
	24.974	8840
	24.974	6740
	24.974	6740
	24.974	15670
	24.974	7400
	24.974	9550
	24.974	9250
	24.974	13200
	24.974	16300
	24.977	9095
	25	9580
	25.0292	11500
	25.0995	11200
	25.0995	9650
	25.1486	12200
	25.1486	9370
	25.1486	7560
	25.1486	7360
	25.1532	9170
	25.1559	9530
	25.1559	15200
	25.1808	9210
	25.2493	11700
	25.2826	8320
	25.2826	10400
	25.3086	10600
	25.3443	13900
	25.356	13300
	25.3902	12195
	25.3906	8790
	25.3906	10900
	25.3906	10725
	25.5102	11400
	25.5296	8380
	25.5296	8380
	25.5355	10600
	25.5367	10900
	25.6312	8050
	25.6312	10100
	25.6369	8100
	25.6544	10600
	25.6896	12100
	25.6896	18800
	25.711	14700
	25.7117	7440
	25.7117	8350
	25.7117	11200
	25.7117	7770
	25.7117	11200
	25.7117	11200
	25.7117	10400
	25.763	9780
	25.7812	11800
	25.8265	9790
	25.8645	11900
	25.8645	12000
	25.8876	7720
	25.8876	10635
	25.9107	11500
	25.9107	8380
	25.9107	10800
	25.9516	10100
	25.9516	9630
	25.9516	10200
	25.9516	8890
	25.9516	19300
	25.9516	10900
	25.9516	11000
	25.9516	10500
	25.9766	11600
	25.9959	12200
	26.0262	10200
	26.0375	11600
	26.0375	11000
	26.079	12700
	26.0933	9890
	26.1752	12585
	26.2222	12400
	26.2346	12200
	26.2378	9760
	26.2596	13100
	26.2596	13400
	26.2917	11600
	26.2917	10700
	26.2976	12800
	26.2985	11300
	26.2985	9850
	26.309	11700
	26.3329	10215
	26.3465	7750
	26.3702	7660
	26.4463	10400
	26.4463	10500
	26.4721	14900
	26.4855	10500
	26.4855	9070
	26.4915	13950
	26.5021	13400
	26.5625	10100
	26.5731	8660
	26.5731	10300
	26.5731	11385
	26.5731	13215
	26.5731	9675
	26.6097	13600
	26.6299	8660
	26.6436	12800
	26.6436	8340
	26.6436	12660
	26.6667	12000
	26.6667	11100
	26.6667	8880
	26.6667	9760
	26.6667	10300
	26.6667	8750
	26.6667	13050
	26.6728	9400
	26.6728	7710
	26.6728	8390
	26.6728	13320
	26.6728	10965
	26.7299	13500
	26.8136	9830
	26.8387	9030
	26.8518	12300
	26.8544	10200
	26.9388	13000
	26.9531	11000
	26.9531	10600
	26.9531	10900
	26.9531	8430
	26.9598	9830
	26.9896	13600
	27.0416	13100
	27.0416	8790
	27.0552	6410
	27.0552	8380
	27.0842	9510
	27.102	11800
	27.1349	12900
	27.1739	14300
	27.2874	7720
	27.3356	9375
	27.3438	9760
	27.3909	9730
	27.3909	10305
	27.3982	13200
	27.5482	8690
	27.5482	9970
	27.5482	9430
	27.5482	12300
	27.5556	9680
	27.5873	11900
	27.5873	3260
	27.5873	12100
	27.5873	12300
	27.6254	11640
	27.6361	12700
	27.6361	10000
	27.6817	13200
	27.7344	11100
	27.7344	15700
	27.7344	11700
	27.7447	13000
	27.7551	8900
	27.8132	11400
	27.8159	14600
	27.8159	9840
	27.9155	9740
	27.9297	10500
	27.9297	14200
	28	9690
	28.0404	8270
	28.0404	11500
	28.0404	12100
	28.0404	11200
	28.0404	14100
	28.0404	9990
	28.0404	9300
	28.0404	9830
	28.089	11400
	28.0957	11800
	28.125	9940
	28.125	14500
	28.125	10200
	28.2828	10200
	28.2828	8560
	28.3447	7640
	28.3447	10900
	28.3447	14100
	28.3447	11300
	28.3987	11300
	28.3987	8025
	28.4055	7970
	28.4444	11700
	28.4444	11700
	28.578	9650
	28.6851	8920
	28.6851	14500
	28.6851	11900
	28.6851	11900
	28.6851	12800
	28.7105	9180
	28.7197	14400
	28.7197	11700
	28.7318	11400
	28.7318	10700
	28.7356	9900
	28.8889	7110
	29.0318	11200
	29.0547	14200
	29.0547	12800
	29.0657	12075
	29.0657	12750
	29.2969	9350
	29.2969	9430
	29.321	13300
	29.3658	9130
	29.3658	9440
	29.3848	13100
	29.3848	10600
	29.3848	8520
	29.3848	15800
	29.3878	10800
	29.3878	9310
	29.4118	13500
	29.522	10300
	29.7339	10400
	29.7442	9970
	29.7521	8610
	29.7578	9370
	29.7608	9280
	29.7609	10600
	29.8605	12900
	29.903	14500
	29.9836	11700
	30.0433	9490
	30.0433	10800
	30.0838	11200
	30.1021	7690
	30.1038	8750
	30.1162	14700
	30.1162	12400
	30.1162	12075
	30.2041	8625
	30.303	10000
	30.3673	9650
	30.3871	13700
	30.4218	10900
	30.4498	9980
	30.8012	10575
	30.8185	9160
	30.854	10100
	30.8642	11500
	30.9917	12500
	31.0204	17600
	31.0204	7250
	31.1419	10500
	31.1634	8330
	31.21	12840
	31.21	11355
	31.2213	7820
	31.25	12600
	31.25	11400
	31.8878	8460
	32.0461	9560
	32.112	11300
	32.1403	9390
	32.2831	11400
	32.4662	8010
	32.5964	11300
	32.6294	8895
	33.1504	11400
	33.2987	9120
	33.4124	11000
	34.1049	7530
	34.4842	12700
	34.6021	12700
	34.9636	10200
	35.083	13100
	35.1562	9570
	35.3798	11100
	35.4979	13200
	35.5556	8220
	43.3711	7710

## Sheet: Fig.S2
S2a	Plasma Kyn (ng mL-1)		S2b	Trp(ng/ml)		S2c	KTR		S2d	IGTT-AUC (mmol*min L-1)		S2e	ITT-AUC (mmol*min L-1)		S2f						p-AKTSer473/AKT
	WT	Ido-/-		WT	Ido-/-		WT	Ido-/-		WT	Ido-/-		WT	Ido-/-							WT	Ido-/-
	603.4	16.2		15600	17120		0.0386795	0.000946262		1757	2114		742.5	589.5							1.22632	1.98322
	504.3	100.4		13640	27600		0.0369721	0.00363768		2097	1775		736.5	730.5							1.03321	2.42324
	445.4	92.7		13160	29230		0.033845	0.0031714		1652	1328		709.5	826.5							0.96321	2.15325
	432.5	20.3		14260	18460		0.0303296	0.00109967		1857	1448		921	576							0.77726	2.35634
	448.2	18.5		13660	11920		0.0328111	0.00155201		2000	1572		825	694.5
	482.2	19.1		12420	14120		0.0388245	0.00135269		1853	1469		703.5	636
	402.4	17.3		14300	16870		0.0281399	0.00102549		2427	1616		847.5	709.5
	356.6			12620			0.0282567			2370	1917		852	642
S2g	body weight
	time(week)	NCD WT								NCD Ido-/-
	0	24.4	22.4	22.15	22.86	22.26	24.6	22.5	23	22.3	20	20.8	21.9	21.8
	2	26.4	24.1	25.9	25.6	25.5	29.9	26.7	24.4	25.8	22.1	25.3	25.2	25
	4	30	27.7	28.41	28.81	28.82	32.94	29.3	28.35	28.44	25.3	28.7	28.05	26.59
	6	30.24	28.28	28.6	29.01	29.12	33.41	29.73	29.78	28.35	25.67	28.32	28.12	27.16
	8	30.1	31.79	29.26	30.59	30.94	35.36	31.34	30.81	30.04	27.55	30.56	30.84	29.74
	10	31.82	30.47	28.89	31.26	31.38	35.63	31.85	32.09	30.28	27.76	30	30.68	29.85
	12	30.84	30.15	27.79	30	31.37	34.64	31.63	30.46	30.71	27.75	30.77	29.94	28.42
S2h	IGTT Blood Glucose (mmol L-1)													AUC	NCD-WT	NCD-Ido1-/-
	time(min)	NCD WT						NCD Ido-/-							1214	1287
	0	6.2	5.9	6.8	5.8	6	5.7	5.8	6.4	7.1	6.3	7.2	6.6		1310	1440
	30	15.2	16.7	14.5	16.6	16.8	17.8	16.5	17.8	17.6	16.4	15.4	14.9		1208	1322
	60	11.5	12	10.9	12.4	10.4	11	11.5	13.2	11.3	12.5	10.6	10.4		1265	1352
	90	7.5	8.1	8.2	7.1	9.4	6.6	8.2	9.5	8.4	8.7	7.6	6.9		1311	1214
	120	6.3	7.8	6.5	6.3	8.2	7.6	7.6	8.6	6.4	8.6	6.5	5.2		1262	1143
S2i	ITT Blood Glucose (mmol L-1)													AUC	NCD-WT	NCD-Ido1-/-
	time(min)	NCD WT						NCD Ido-/-							481.5	534
	0	5	5.7	4.8	4.7	5.2	5.4	4.6	5.8	5.8	4	5	5.4		498	487.5
	30	3.6	4.1	2.9	2.8	3.9	4.1	4.1	3.8	3.7	3.4	3.9	4.1		427.5	484.5
	60	3.2	3.6	2.7	3.5	3.1	3.5	3.9	3.6	3.3	2.9	3.1	3.6		445.5	406.5
	90	4.3	3.8	3.9	3.9	4.2	3.9	4.9	3.8	3.9	3.1	3.6	4.1		481.5	462
	120	4.9	4.5	4.7	4.6	4.5	4.6	5.2	4.3	4.7	4.3	4.6	4.5		495	502.5
S2m		WT			Ido-/-			S2p		WT			Ido-/-
	White	0.348785	0.359634	0.440317	0.679506	0.604383	0.466012		M1	22.3	17.3	16.4	12.7	14.9	13.3
	Brown	2.55185	3.59089	3.59652	9.26898	8.61045	6.09101		M2	58.2	60.6	59.6	69.5	66.4	70.2
S2o	Cell size (*103μm2)		S2q	Plasma IL-6 (pg mL-1)			Plasma IL-1β (pg mL-1)
	WT	Ido-/-		WT	Ido-/-		WT	Ido-/-
	11.64	6.42		521.23	68.9275		543.812	583.625
	12.33	9.64		403.199	165.774		626.5	442.75
	11.31	6.84		336.524	150.907		666.312	344.75
	13.56	8.05		403.199	161.731		700	317.188
	8.67	8.56		208.221	75.6		715.312	357
	10.56	6.88		385.6	316.3		482.3	445.812
	9.44	9.42
	9.24	7.63
S2k	RER								S2l	Food intake(g)								S2j	RER
	WT				Ido-/-					WT				Ido-/-					NCD-WT			NCD-Ido-/-
	0.751358	0.720181	0.720206	0.745054	0.730628	0.734664	0.754993	0.784256		0	0	0	0	0	0	0	0		0.877728	0.880615	0.939368	0.919739	0.906817	0.877292
	0.750758	0.719808	0.719199	0.748883	0.731175	0.736569	0.756868	0.780853		0	0.107798	0.111753	0	0	0	0.118093	0		0.873356	0.877994	0.936981	0.920678	0.908651	0.876879
	0.74914	0.717447	0.720278	0.749168	0.730182	0.737312	0.757722	0.779969		0	0.183675	0.193474	0	0.092082	0	0.118093	0.0524		0.871788	0.878705	0.936377	0.922355	0.908653	0.873778
	0.749638	0.716425	0.722322	0.746956	0.731522	0.739725	0.758998	0.782262		0.132772	0.183675	0.24467	0	0.171229	0.111267	0.118093	0.0524		0.868382	0.876431	0.935928	0.92339	0.906364	0.869479
	0.750475	0.716489	0.726667	0.749931	0.733669	0.742947	0.761809	0.786034		0.314697	0.183675	0.329038	0	0.171229	0.226583	0.152964	0.106476		0.871112	0.876144	0.937169	0.922143	0.907021	0.87009
	0.751254	0.718883	0.72881	0.750771	0.734545	0.742934	0.760959	0.787989		0.382444	0.183675	0.329038	0.128601	0.171229	0.189758	0.152964	0.106476		0.878139	0.877548	0.933371	0.925621	0.905439	0.865671
	0.752194	0.715824	0.730318	0.75033	0.735218	0.74271	0.761076	0.78685		0.382444	0.183675	0.329038	0.142339	0.2603	0.375743	0.195765	0.260553		0.876703	0.875346	0.933083	0.927823	0.905668	0.863901
	0.753731	0.717127	0.730113	0.750073	0.735474	0.742923	0.757708	0.781528		0.401566	0.24737	0.429499	0.142339	0.298996	0.375743	0.195765	0.260553		0.880709	0.878498	0.9359	0.931848	0.905555	0.861354
	0.75298	0.714933	0.726711	0.745608	0.729784	0.737783	0.751455	0.776359		0.362951	0.24737	0.502887	0.190109	0.298996	0.465831	0.296758	0.306647		0.8848	0.882041	0.940871	0.934338	0.902082	0.860128
	0.750322	0.719466	0.728598	0.748454	0.734082	0.741061	0.753838	0.777413		0.496104	0.284096	0.470843	0.190109	0.355281	0.483114	0.296758	0.40849		0.891887	0.887603	0.946937	0.935645	0.897436	0.859055
	0.749729	0.725605	0.732541	0.753816	0.738906	0.747819	0.758879	0.778756		0.461906	0.359309	0.470843	0.250855	0.483622	0.542328	0.339895	0.440816		0.891649	0.887377	0.947	0.935262	0.891923	0.862211
	0.749838	0.726746	0.7323	0.747174	0.73202	0.741579	0.75477	0.773192		0.530139	0.359309	0.591606	0.250855	0.483622	0.636149	0.339895	0.440816		0.893283	0.893253	0.950301	0.937629	0.882933	0.865038
	0.751424	0.729858	0.736919	0.75281	0.739412	0.747077	0.758812	0.779518		0.496951	0.396258	0.591606	0.384379	0.583534	0.636149	0.396342	0.598418		0.889996	0.895072	0.951004	0.937394	0.874762	0.869928
	0.754391	0.731831	0.742177	0.755691	0.741991	0.748364	0.762982	0.781098		0.595708	0.433815	0.655637	0.384379	0.583534	0.760702	0.396342	0.631226		0.890879	0.898062	0.954235	0.940143	0.871781	0.878908
	0.754917	0.733919	0.74405	0.754511	0.742951	0.748966	0.764152	0.782808		0.734416	0.470078	0.711004	0.42509	0.583534	0.889679	0.396342	0.619403		0.886344	0.897838	0.950799	0.940452	0.863144	0.882737
	0.754141	0.734791	0.744368	0.758405	0.74335	0.750696	0.767946	0.784607		0.719465	0.609113	0.711004	0.503876	0.583534	0.889679	0.516251	0.654251		0.878249	0.894516	0.947298	0.941763	0.854048	0.886418
	0.751179	0.735903	0.740733	0.759175	0.74621	0.754884	0.770535	0.78286		0.766327	0.609113	0.800517	0.595688	0.679644	0.840668	0.516251	0.824385		0.871719	0.891046	0.94401	0.941038	0.848552	0.890962
	0.74887	0.735465	0.740806	0.762584	0.749527	0.760288	0.775652	0.790356		0.766327	0.667758	0.800517	0.684708	0.679644	0.856303	0.516251	0.778456		0.869246	0.88531	0.938887	0.936876	0.842112	0.89326
	0.750325	0.7363	0.745378	0.766289	0.754802	0.765517	0.780876	0.791362		0.766327	0.667758	0.800517	0.684708	0.679644	0.969015	0.546351	0.814348		0.866125	0.880798	0.93338	0.933596	0.837744	0.897295
	0.751946	0.732801	0.749117	0.767752	0.752167	0.765357	0.779329	0.791734		1.02834	0.719574	0.800517	0.684708	0.679644	0.894725	0.546351	0.77157		0.861019	0.876035	0.926371	0.933769	0.837152	0.899867
	0.748787	0.731148	0.749888	0.762939	0.749166	0.759448	0.778303	0.795448		0.965492	0.719574	0.800517	0.781527	0.679644	0.939748	0.546351	0.869457		0.861504	0.874964	0.928014	0.935785	0.837052	0.897704
	0.745408	0.727593	0.753412	0.764778	0.75587	0.762996	0.781464	0.801486		0.965492	0.719574	0.800517	0.781527	0.679644	1.0785	0.683299	0.869457		0.860198	0.867229	0.92234	0.934181	0.836864	0.894664
	0.748494	0.73005	0.751242	0.761003	0.748456	0.753364	0.778205	0.795441		0.965492	0.719574	0.945297	0.817645	0.679644	1.0785	0.683299	0.869457		0.862296	0.859453	0.920111	0.932915	0.835167	0.887451
	0.751592	0.732317	0.751495	0.76105	0.74757	0.758292	0.782744	0.803979		0.965492	0.719574	0.945297	0.998828	0.860959	1.0785	0.683299	0.869457		0.861757	0.851659	0.912805	0.930034	0.834138	0.876602
	0.752632	0.732684	0.749599	0.75806	0.745212	0.757097	0.785456	0.804004		1.07265	0.817551	1.00732	0.998828	0.860959	1.0785	0.683299	0.869457		0.864938	0.850069	0.907681	0.931302	0.834462	0.869556
	0.754249	0.728599	0.750078	0.753605	0.746333	0.755686	0.782855	0.80757		1.07265	0.943677	1.00732	0.998828	0.860959	1.0785	0.683299	0.869457		0.868932	0.84677	0.900387	0.929172	0.833739	0.866908
	0.755109	0.731479	0.758352	0.756615	0.748308	0.756629	0.785998	0.816792		1.07265	0.943677	1.00732	0.998828	0.860959	1.12478	0.821208	0.900434		0.871102	0.849185	0.889894	0.929044	0.829723	0.859516
	0.755788	0.731068	0.760053	0.754783	0.746291	0.750481	0.7813	0.814356		1.13429	0.943677	1.00732	1.0356	0.860959	1.12478	0.821208	0.900434		0.871903	0.849611	0.881671	0.931892	0.833391	0.853341
	0.758216	0.73077	0.758456	0.756039	0.746309	0.746615	0.782339	0.817221		1.13429	0.943677	1.15287	1.18741	0.914724	1.12478	0.821208	0.900434		0.873107	0.848481	0.869694	0.9332	0.834235	0.846234
	0.758585	0.732905	0.757182	0.751221	0.748318	0.746738	0.783322	0.813014		1.13429	0.943677	1.15287	1.22131	1.03915	1.24016	0.821208	0.900434		0.869691	0.844603	0.85448	0.927702	0.830053	0.838144
	0.76134	0.735772	0.75768	0.757367	0.754846	0.754425	0.787446	0.818554		1.13429	0.943677	1.15287	1.22131	1.03915	1.24016	0.821208	0.993829		0.868271	0.843577	0.837231	0.925761	0.828241	0.835738
	0.764043	0.737335	0.753782	0.756796	0.752642	0.753649	0.786266	0.82052		1.09682	0.943677	1.15287	1.22131	1.03915	1.24016	0.821208	0.993829		0.867717	0.844157	0.832517	0.924227	0.829563	0.837515
	0.761745	0.737155	0.75108	0.757667	0.7554	0.757631	0.788216	0.823744		1.22198	0.943677	1.15287	1.27862	1.03915	1.24016	0.945404	1.04959		0.866234	0.848493	0.825317	0.921253	0.830434	0.835649
	0.758484	0.735676	0.747169	0.75796	0.757047	0.750201	0.784154	0.817013		1.22198	0.985583	1.15287	1.35078	1.03915	1.31127	0.945404	1.04959		0.862917	0.850232	0.816949	0.916747	0.832032	0.836279
	0.759929	0.733728	0.746509	0.761504	0.759038	0.747424	0.782644	0.814379		1.30849	0.985583	1.15287	1.35078	1.03915	1.40444	0.945404	1.04959		0.860578	0.850356	0.815061	0.914603	0.837438	0.834682
	0.757663	0.734587	0.746677	0.762531	0.760486	0.749287	0.786616	0.810092		1.40129	0.985583	1.24164	1.38322	1.03915	1.44946	0.945404	1.04959		0.86185	0.854566	0.814021	0.91139	0.84395	0.832536
	0.760897	0.73375	0.744342	0.760353	0.757945	0.746094	0.78495	0.809352		1.49557	1.08075	1.24164	1.47772	1.09823	1.48063	0.945404	1.04959		0.864818	0.855054	0.817805	0.910342	0.850116	0.830004
	0.759967	0.731616	0.747597	0.75963	0.759597	0.751881	0.789004	0.818137		1.49557	1.08075	1.24164	1.47772	1.09823	1.48063	1.06425	1.04959		0.865386	0.856448	0.821934	0.904385	0.848825	0.827451
	0.763838	0.734525	0.750251	0.759293	0.762442	0.754601	0.787889	0.820307		1.49557	1.08075	1.24164	1.47772	1.09823	1.48063	1.06425	0.98963		0.867446	0.860832	0.823474	0.897262	0.850987	0.822591
	0.762761	0.731324	0.746625	0.761748	0.760024	0.750821	0.789039	0.82797		1.6356	1.16398	1.24164	1.47772	1.09823	1.48063	1.06425	1.12611		0.871517	0.865574	0.828495	0.897275	0.858071	0.820506
	0.759609	0.729116	0.745638	0.755992	0.754349	0.745232	0.785645	0.820705		1.6356	1.16398	1.24164	1.65396	1.09823	1.48063	1.12122	1.33081		0.874876	0.867803	0.833486	0.892541	0.868083	0.817513
	0.76028	0.733743	0.748785	0.757328	0.75803	0.748858	0.789593	0.822562		1.6356	1.16398	1.24164	1.65396	1.18141	1.48063	1.12122	1.33081		0.880526	0.86831	0.827553	0.890043	0.872977	0.810105
	0.765459	0.734959	0.750365	0.756129	0.757052	0.750476	0.78986	0.822988		1.6356	1.16398	1.24164	1.65396	1.18141	1.62627	1.12122	1.33081		0.886475	0.871128	0.820498	0.889898	0.875048	0.805203
	0.762995	0.734816	0.749693	0.752477	0.753833	0.755094	0.791273	0.827269		1.6356	1.16398	1.24164	1.65396	1.18141	1.70997	1.12122	1.33081		0.892578	0.874961	0.818496	0.894403	0.876737	0.806625
	0.759804	0.732559	0.751024	0.749566	0.752583	0.755351	0.789774	0.832337		1.6356	1.16398	1.24164	1.65396	1.18141	1.70997	1.12122	1.38173		0.896206	0.874794	0.812739	0.892426	0.877406	0.806302
	0.757644	0.732061	0.751814	0.748157	0.752012	0.753949	0.790172	0.836528		1.6356	1.31019	1.33039	1.65396	1.18141	1.70997	1.12122	1.44397		0.896451	0.875891	0.807014	0.891469	0.87485	0.807003
	0.757117	0.731411	0.749307	0.746054	0.749463	0.754754	0.788684	0.833533		1.6356	1.35718	1.33039	1.68984	1.2545	1.77662	1.12122	1.41382		0.896748	0.87407	0.797201	0.890555	0.872806	0.811492
	0.75574	0.732261	0.743586	0.745617	0.747404	0.749706	0.782717	0.825214		1.6356	1.35718	1.39755	1.81079	1.29953	1.77662	1.12122	1.50982		0.897214	0.873602	0.791558	0.890768	0.870532	0.813935
	0.751199	0.73311	0.742294	0.747322	0.749874	0.754468	0.785481	0.826181		1.6356	1.39411	1.39755	1.81079	1.29953	1.77662	1.12122	1.55219		0.901189	0.871109	0.793732	0.894645	0.867879	0.818904
	0.750733	0.735552	0.741986	0.743652	0.749994	0.7561	0.782379	0.821994		1.6356	1.39411	1.39755	1.81079	1.29953	1.77662	1.2501	1.59335		0.903771	0.868768	0.794894	0.898833	0.861714	0.821721
	0.750836	0.732694	0.739573	0.74192	0.750495	0.750579	0.778915	0.81602		1.76889	1.39411	1.39755	1.81079	1.29953	1.82687	1.2501	1.59335		0.905986	0.866504	0.79329	0.899395	0.851261	0.821637
	0.751461	0.729866	0.742222	0.742278	0.751403	0.746951	0.773551	0.814301		1.76889	1.39411	1.50199	1.81079	1.29953	1.82687	1.2501	1.59335		0.903077	0.863312	0.792987	0.897855	0.844127	0.819607
	0.747997	0.726644	0.742305	0.73884	0.754843	0.748182	0.773308	0.815172		1.76889	1.39411	1.50199	1.81079	1.29953	1.82687	1.2501	1.59335		0.90332	0.853901	0.793128	0.895814	0.838585	0.821095
	0.748734	0.7226	0.744685	0.739789	0.755685	0.744056	0.767503	0.812666		1.76889	1.39411	1.50199	1.84282	1.44523	1.82687	1.2501	1.59335		0.90659	0.849108	0.794697	0.892471	0.833578	0.816238
	0.749088	0.727472	0.744971	0.740481	0.757113	0.745132	0.76766	0.815616		1.76889	1.42739	1.50199	1.84282	1.44523	1.82687	1.30056	1.49583		0.909761	0.848099	0.797402	0.896305	0.829801	0.815385
	0.751593	0.72983	0.742636	0.742133	0.754678	0.744649	0.768088	0.812584		1.85564	1.47752	1.50199	1.84282	1.44523	1.82687	1.30056	1.49583		0.913087	0.846705	0.795469	0.896161	0.831294	0.810181
	0.750543	0.726233	0.738187	0.741948	0.757489	0.742328	0.766827	0.810985		1.81225	1.44612	1.64054	2.06366	1.44523	1.8772	1.30056	1.49583		0.913581	0.848299	0.79683	0.8946	0.831976	0.803097
	0.750888	0.726013	0.738415	0.743631	0.76119	0.751132	0.776384	0.818865		2.01188	1.48313	1.64054	2.06366	1.44523	1.8772	1.38338	1.49583		0.917733	0.847724	0.796064	0.892728	0.83527	0.798493
	0.748544	0.721077	0.737853	0.740169	0.756925	0.747257	0.772696	0.818634		2.01188	1.48313	1.64054	2.06366	1.48808	1.8772	1.38338	1.49583		0.914629	0.850609	0.79397	0.889436	0.84139	0.796388
	0.745804	0.720626	0.740046	0.742453	0.758765	0.747248	0.772683	0.818938		2.01188	1.48313	1.64054	2.06366	1.55874	1.8772	1.46594	2.03069		0.91393	0.856644	0.79852	0.882064	0.847349	0.797103
	0.746687	0.719783	0.741452	0.742857	0.75793	0.75023	0.771629	0.823751		2.01188	1.48313	1.64054	2.06366	1.55874	1.8772	1.46594	2.03069		0.911893	0.859773	0.805768	0.881239	0.851753	0.80145
	0.742474	0.720116	0.738241	0.741261	0.7558	0.749679	0.7722	0.821446		2.01188	1.48313	1.64054	2.06366	1.55874	1.91156	1.46594	2.03069		0.911488	0.864447	0.815643	0.880234	0.856026	0.80702
	0.742341	0.721363	0.737448	0.744818	0.756312	0.752076	0.77376	0.821063		2.01188	1.48313	1.64054	2.06366	1.55874	1.91156	1.51124	2.03069		0.907504	0.873681	0.828364	0.876471	0.863259	0.813769
	0.742416	0.723121	0.731964	0.745076	0.75622	0.755058	0.775613	0.818324		2.01188	1.48313	1.7444	2.06366	1.55874	1.9944	1.51124	2.03069		0.900979	0.879792	0.839492	0.874956	0.868471	0.821187
	0.741819	0.719593	0.727733	0.743951	0.753188	0.754003	0.775238	0.812057		2.01188	1.48313	1.7444	2.06366	1.55874	1.9944	1.51701	2.03069		0.896573	0.887313	0.850331	0.86935	0.871716	0.827852
	0.742256	0.716959	0.727526	0.742527	0.754022	0.752321	0.772404	0.809578		1.96932	1.53068	1.7444	2.06366	1.55874	2.07536	1.51701	2.03069		0.892057	0.892525	0.864391	0.866098	0.874596	0.837457
	0.742202	0.718239	0.731967	0.743608	0.751568	0.753443	0.772644	0.812008		1.96932	1.53068	1.7444	2.06366	1.55874	2.07536	1.57928	2.03069		0.889699	0.896037	0.878457	0.864821	0.878384	0.849919
	0.74458	0.719282	0.736646	0.74208	0.75087	0.748275	0.771884	0.809764		1.96932	1.63286	1.7444	2.31829	1.63623	2.07536	1.57928	2.03069		0.885683	0.901267	0.887695	0.865553	0.881944	0.861259
	0.743723	0.720995	0.735263	0.738769	0.749354	0.747772	0.770836	0.806633		1.96932	1.63286	1.7444	2.28154	1.63623	2.07536	1.57928	2.03069		0.885479	0.904365	0.894203	0.865164	0.881956	0.871068
	0.745023	0.720904	0.734889	0.738839	0.752657	0.750477	0.775439	0.809764		2.08587	1.63286	1.7444	2.29296	1.63623	2.07536	1.57928	2.03069		0.884094	0.90817	0.892529	0.869861	0.885467	0.877937
	0.742114	0.720746	0.732392	0.737874	0.753164	0.750242	0.774947	0.807116		2.07286	1.63286	1.7444	2.29296	1.63623	2.07536	1.57928	2.03069		0.883977	0.913578	0.891853	0.868171	0.89171	0.883572
	0.74295	0.720512	0.732068	0.738818	0.753999	0.752809	0.776056	0.808262		2.07286	1.63286	1.7444	2.29296	1.77384	2.07536	1.54091	2.03069		0.884199	0.917635	0.887469	0.864957	0.893792	0.887983
	0.740285	0.719732	0.732425	0.737293	0.752997	0.747691	0.771701	0.805942		2.07286	1.63286	1.83015	2.29296	1.77384	2.07536	1.5756	1.95252		0.884401	0.920065	0.882703	0.862069	0.896548	0.890891
	0.738752	0.721097	0.738113	0.737336	0.756072	0.746847	0.771228	0.803366		2.07286	1.63286	1.83015	2.29296	1.77384	2.07536	1.5756	1.95252		0.883684	0.921485	0.8758	0.862016	0.899158	0.894464
	0.738517	0.724533	0.741381	0.739183	0.760172	0.748859	0.770238	0.802785		2.07286	1.63286	1.83015	2.29296	1.77384	2.19957	1.6261	1.95252		0.884371	0.922171	0.872938	0.862171	0.8996	0.89868
	0.735477	0.726176	0.742278	0.738196	0.761403	0.751308	0.769291	0.803781		2.07286	1.68666	1.83015	2.29296	1.77384	2.19957	1.6261	1.95252		0.883733	0.923841	0.86787	0.85888	0.901067	0.901113
	0.735183	0.729511	0.741489	0.73831	0.765226	0.75055	0.770731	0.801887		2.07286	1.68666	1.83015	2.29296	1.77384	2.26099	1.6261	1.95252		0.885816	0.926201	0.86566	0.852922	0.90153	0.903238
	0.735046	0.730516	0.736432	0.737923	0.765499	0.749017	0.767376	0.797338		2.07286	1.68666	1.83015	2.29296	1.77384	2.26099	1.6261	1.95252		0.887238	0.928361	0.86424	0.84982	0.899109	0.904127
	0.735793	0.731408	0.735356	0.741175	0.767156	0.749554	0.768111	0.798047		2.07286	1.68666	1.83015	2.29296	1.86224	2.26099	1.69337	1.91258		0.886786	0.929553	0.867301	0.850802	0.898351	0.902839
	0.735761	0.732998	0.734404	0.741134	0.764682	0.751235	0.764168	0.79589		2.07286	1.68666	1.83015	2.29296	1.86224	2.26099	1.82992	1.91258		0.88939	0.929898	0.871017	0.84633	0.894247	0.901779
	0.740121	0.733497	0.735202	0.740884	0.765781	0.752421	0.763759	0.796638		2.07286	1.68666	1.83015	2.29296	1.86224	2.26099	1.82992	1.96783		0.889424	0.928752	0.870385	0.843714	0.889521	0.902976
	0.738649	0.735722	0.734154	0.739696	0.765965	0.754186	0.761874	0.794905		2.1701	1.68666	1.83015	2.29296	1.86224	2.26099	1.82992	2.03307		0.891366	0.928527	0.875436	0.848432	0.886938	0.9065
	0.737641	0.737558	0.731851	0.738567	0.766648	0.756378	0.762369	0.792081		2.1701	1.68666	1.83015	2.33459	1.89937	2.26099	1.82992	2.03307		0.896227	0.929804	0.880409	0.85449	0.884375	0.908651
	0.740262	0.737503	0.728522	0.735359	0.765504	0.754886	0.758149	0.788217		2.1701	1.68666	1.83015	2.33459	1.89937	2.26099	1.87162	2.03307		0.90031	0.929253	0.888887	0.854744	0.883585	0.907927
	0.741038	0.736629	0.73	0.736551	0.765042	0.756567	0.757534	0.784387		2.1701	1.68666	1.83015	2.33459	1.89937	2.26099	1.87162	2.03307		0.902798	0.928384	0.89165	0.856004	0.881064	0.90706
	0.740673	0.735798	0.729029	0.736893	0.76391	0.756104	0.756421	0.780133		2.1701	1.68666	1.83015	2.33459	1.9343	2.26099	1.87162	2.03307		0.906326	0.92586	0.899497	0.865095	0.878489	0.907006
	0.738956	0.733359	0.728107	0.737566	0.761721	0.755816	0.751554	0.774435		2.1701	1.68666	1.83015	2.41923	1.9343	2.26099	1.87162	2.03307		0.908558	0.925397	0.905877	0.874305	0.878127	0.908138
	0.73859	0.734029	0.731085	0.739745	0.762035	0.759274	0.750049	0.773157		2.1701	1.68666	1.83015	2.57667	1.9343	2.26099	1.95697	2.03307		0.910395	0.921385	0.910755	0.874985	0.878815	0.905519
	0.73604	0.734399	0.733707	0.739395	0.760491	0.759847	0.74743	0.770117		2.1701	1.68666	1.93888	2.57667	1.9343	2.26099	1.95697	2.06458		0.911513	0.917874	0.91301	0.873223	0.879623	0.910545
	0.736991	0.734478	0.736879	0.738587	0.760906	0.756768	0.744494	0.763243		2.1701	1.74296	1.93888	2.57667	1.97776	2.26099	2.02259	2.06458		0.912516	0.914796	0.918439	0.878439	0.882019	0.913916
	0.73367	0.733476	0.735716	0.737479	0.758426	0.754476	0.741589	0.758986		2.19418	1.74296	1.93888	2.57667	1.97776	2.41115	2.02259	2.06268		0.915761	0.913047	0.925584	0.883991	0.885343	0.916218
	0.733591	0.729575	0.737809	0.738418	0.760091	0.755804	0.742985	0.757135		2.19418	1.74296	1.93888	2.57667	2.11552	2.41115	2.02259	2.06268		0.918047	0.91212	0.932065	0.883778	0.888673	0.915607
	0.734769	0.72864	0.741	0.741505	0.763482	0.757873	0.745434	0.760808		2.19418	1.74296	2.03777	2.57667	2.11552	2.41115	2.09485	2.06268		0.917179	0.910206	0.935331	0.878689	0.890503	0.917315
	0.735533	0.729066	0.742217	0.745322	0.765777	0.761305	0.748033	0.766243		2.19418	1.74296	2.03777	2.57667	2.11552	2.41115	2.16299	2.10924		0.917221	0.908573	0.942664	0.876074	0.891691	0.918393
	0.736082	0.729368	0.741547	0.743242	0.768501	0.760018	0.748467	0.769323		2.29559	1.80821	2.03777	2.57667	2.11552	2.41115	2.20582	2.19013		0.915385	0.906849	0.951744	0.869456	0.895887	0.918826
	0.73743	0.731073	0.743401	0.7457	0.770477	0.761432	0.748751	0.771155		2.29559	1.80821	2.03777	2.57667	2.1938	2.54451	2.20582	2.23021		0.913662	0.906972	0.955411	0.862518	0.89651	0.919686
	0.737942	0.733104	0.748232	0.745502	0.773366	0.768875	0.753341	0.777755		2.29559	1.83995	2.03777	2.57667	2.1938	2.63717	2.20582	2.41382		0.911093	0.902353	0.954401	0.85795	0.897262	0.917611
	0.737905	0.733536	0.750137	0.743363	0.773839	0.769943	0.753791	0.77602		2.29559	1.97876	2.37893	2.61409	2.25855	2.67641	2.20582	2.41382		0.908563	0.900342	0.958361	0.855074	0.89868	0.920848
	0.737222	0.735055	0.751045	0.744563	0.777674	0.772485	0.758103	0.774509		2.34786	1.97876	2.37893	2.67691	2.37272	2.67641	2.29222	2.41382		0.907493	0.897165	0.96019	0.855586	0.899476	0.916847
	0.732874	0.733633	0.746349	0.743839	0.776879	0.775495	0.75882	0.773682		2.38215	1.97876	2.37893	2.64678	2.37272	2.71082	2.29222	2.77417		0.906453	0.895035	0.962663	0.85148	0.898664	0.913711
	0.741881	0.743846	0.74786	0.751729	0.785443	0.781595	0.765856	0.777356		2.38215	2.07915	2.37893	2.80368	2.55601	2.84194	2.29222	2.77417		0.903107	0.89379	0.963553	0.847446	0.897325	0.911206
	0.747275	0.751925	0.748213	0.751411	0.789737	0.779971	0.769329	0.779207		2.80463	2.07915	2.37893	2.80368	2.55601	3.06956	2.41003	2.84035		0.90028	0.88978	0.960831	0.84516	0.897531	0.910638
	0.746522	0.753122	0.744979	0.751441	0.785862	0.777667	0.766944	0.77296		2.80463	2.14097	2.37893	2.80368	2.55601	2.99366	2.41003	2.84035		0.90285	0.888777	0.963784	0.852395	0.899818	0.907801
	0.743804	0.755572	0.744945	0.753847	0.789235	0.77644	0.7716	0.772192		2.80463	2.20476	2.37893	2.97447	2.55601	3.08567	2.45501	2.84035		0.903652	0.89025	0.957448	0.856167	0.901261	0.907218
	0.740886	0.754869	0.745328	0.752683	0.786949	0.775521	0.773211	0.767065		2.80463	2.20476	2.37893	3.01287	2.55601	3.0327	2.45501	2.92003		0.904241	0.889389	0.952771	0.862223	0.903037	0.908588
	0.740942	0.757246	0.748999	0.751754	0.789913	0.775702	0.774597	0.766076		2.80463	2.31764	2.37893	3.12014	2.55601	3.14572	2.45501	2.92003		0.902617	0.890368	0.952109	0.867819	0.906444	0.910964
	0.742883	0.757623	0.74555	0.752544	0.792197	0.771755	0.776588	0.764805		2.80463	2.31764	2.37893	3.12014	2.56369	3.14572	2.50799	2.92003		0.903886	0.894389	0.954186	0.868768	0.90673	0.911363
	0.7429	0.758259	0.744085	0.753888	0.792166	0.768898	0.77953	0.767796		2.81282	2.4127	2.37893	3.12014	2.64175	3.14572	2.50799	3.01045		0.904456	0.89852	0.952109	0.873054	0.907133	0.909547
	0.745493	0.761002	0.741187	0.75236	0.791003	0.765922	0.779247	0.768461		2.81282	2.4127	2.37893	3.29864	2.64175	3.20444	2.55201	3.01045		0.900221	0.89792	0.941164	0.869606	0.907013	0.911021
	0.748957	0.769519	0.74436	0.753461	0.792794	0.765631	0.782155	0.770957		2.86007	2.4127	2.37893	3.29864	2.64175	3.20234	2.55201	3.01045		0.898944	0.900938	0.941319	0.873936	0.908966	0.912269
	0.738369	0.763146	0.746419	0.747373	0.788487	0.763273	0.779226	0.768056		2.807	2.49018	2.37893	3.26699	2.64175	3.33117	2.55201	3.07353		0.900143	0.903416	0.940662	0.879143	0.908931	0.909863
	0.732396	0.756295	0.747543	0.74654	0.788228	0.76887	0.778754	0.767395		2.87606	2.49018	2.49367	3.35276	2.64175	3.36402	2.55201	3.07353		0.898757	0.905729	0.941874	0.884336	0.907557	0.907481
	0.734762	0.757294	0.753457	0.74769	0.791495	0.770298	0.782681	0.770079		2.8873	2.49018	2.48431	3.35276	2.64175	3.33227	2.6197	3.07353		0.892734	0.904777	0.934633	0.883097	0.902711	0.906581
	0.734631	0.757166	0.757673	0.74557	0.789164	0.771592	0.785251	0.763152		3.05244	2.49018	2.48431	3.35276	2.64175	3.33227	2.6197	3.07353		0.887539	0.90197	0.933063	0.886083	0.898618	0.90616
	0.738473	0.763437	0.760091	0.750947	0.79434	0.774838	0.791474	0.767139		3.05244	2.49018	2.48431	3.35276	2.74192	3.37062	2.6197	3.07353		0.88746	0.901804	0.931083	0.888353	0.892591	0.902326
	0.733674	0.758029	0.757433	0.749125	0.792114	0.774396	0.791958	0.769138		3.08532	2.49018	2.48431	3.46016	2.74192	3.5132	2.6197	3.12668		0.886051	0.899793	0.92456	0.889489	0.886742	0.897328
	0.733268	0.760633	0.761667	0.748749	0.7972	0.77931	0.795526	0.775561		3.01038	2.49018	2.48431	3.46016	2.78153	3.5132	2.77825	3.17117		0.882332	0.894745	0.921486	0.898437	0.887178	0.899219
	0.730549	0.762162	0.758873	0.743295	0.797211	0.779204	0.792282	0.769639		3.18081	2.49018	2.48431	3.46016	2.89152	3.5132	2.77825	3.20665		0.882474	0.892292	0.918722	0.908222	0.884822	0.900639
	0.729813	0.759032	0.759011	0.740064	0.797716	0.777706	0.791016	0.770375		3.13897	2.49018	2.48431	3.46016	2.89152	3.5132	2.77825	3.22518		0.884411	0.89345	0.920931	0.918687	0.880045	0.896467
	0.73258	0.75207	0.759908	0.739738	0.801453	0.777555	0.79254	0.778205		3.13897	2.49018	2.48431	3.46016	2.89152	3.48193	2.77825	3.32313		0.879843	0.891185	0.90896	0.920239	0.874562	0.892571
	0.736167	0.752298	0.7583	0.741577	0.802567	0.780609	0.801218	0.785964		3.13897	2.49018	2.48431	3.49031	2.89152	3.48193	2.86572	3.27582		0.877061	0.889157	0.902965	0.920912	0.87046	0.890632
	0.740776	0.754513	0.760293	0.743426	0.802239	0.774363	0.804721	0.786695		3.13897	2.56602	2.60301	3.49031	2.89152	3.48093	2.86572	3.27582		0.873508	0.887477	0.893654	0.920061	0.869488	0.888355
	0.739492	0.749917	0.755256	0.736582	0.7992	0.771185	0.798506	0.786506		3.13897	2.70606	2.60301	3.49031	2.89152	3.58424	2.86572	3.27582		0.870053	0.886276	0.891121	0.926285	0.869813	0.885569
	0.737854	0.746449	0.754583	0.73508	0.799739	0.768794	0.799895	0.797507		3.13897	2.70606	2.60301	3.49031	2.95915	3.58424	2.86572	3.27582		0.868627	0.885442	0.881169	0.927209	0.867289	0.878962
	0.734842	0.743782	0.74999	0.7301	0.800546	0.769146	0.797749	0.79746		3.20076	2.70606	2.60301	3.49031	3.01238	3.58424	2.86572	3.27582		0.861392	0.88096	0.86992	0.926303	0.865931	0.873032
	0.739325	0.74876	0.749782	0.729779	0.803818	0.771559	0.799909	0.79875		3.20076	2.70606	2.70652	3.49031	3.01238	3.58424	3.09029	3.27582		0.855658	0.876981	0.867358	0.926367	0.865174	0.868064
	0.734993	0.746396	0.742488	0.727289	0.794806	0.765329	0.793815	0.793551		3.30521	2.70606	2.70652	3.6094	3.08424	3.58424	3.09029	3.27582		0.849932	0.875843	0.858466	0.921783	0.855966	0.858499
	0.73979	0.749506	0.741169	0.733053	0.799515	0.76978	0.794157	0.800788		3.25795	2.70606	2.70652	3.6094	3.08424	3.58424	3.09029	3.27582		0.840589	0.869611	0.846133	0.910503	0.84627	0.84571
	0.741342	0.754001	0.741403	0.736905	0.801514	0.773744	0.795505	0.803031		3.29415	2.70606	2.70652	3.6094	3.08424	3.58424	3.09029	3.27582		0.830813	0.864223	0.834321	0.902859	0.845169	0.845295
	0.739768	0.759401	0.739228	0.737617	0.799845	0.773237	0.795108	0.800085		3.33427	2.70606	2.7377	3.64637	3.08424	3.58424	3.09029	3.27582		0.828214	0.860559	0.832176	0.90468	0.846118	0.841903
	0.739939	0.770145	0.743125	0.738416	0.801048	0.772004	0.7908	0.798395		3.33427	2.70606	2.7377	3.64637	3.08424	3.82892	3.09029	3.40612		0.819897	0.853959	0.820094	0.903732	0.842977	0.833353
	0.73631	0.772075	0.740721	0.738248	0.801496	0.774385	0.784111	0.799084		3.33427	2.70606	2.7377	3.64637	3.08424	3.82892	3.09029	3.40612		0.814775	0.849071	0.809906	0.899984	0.834004	0.82768
	0.734733	0.7781	0.743602	0.738509	0.803884	0.777443	0.783781	0.798927		3.33427	2.70606	2.7377	3.64637	3.20093	3.82892	3.14062	3.69303		0.811152	0.844678	0.800091	0.890277	0.827914	0.821921
	0.737854	0.782357	0.744559	0.740038	0.80342	0.781589	0.77558	0.790435		3.33427	2.78775	2.7377	3.84743	3.20093	3.82892	3.14062	3.69303		0.805654	0.839622	0.79669	0.887071	0.825518	0.823321
	0.739765	0.779044	0.745976	0.742863	0.802648	0.786568	0.773785	0.798874		3.47198	2.87453	2.83378	3.84743	3.20093	3.98213	3.14062	3.69303		0.802306	0.836422	0.789292	0.885656	0.823298	0.823972
	0.738402	0.776968	0.743817	0.740085	0.798084	0.783316	0.762493	0.797978		3.47198	2.93572	2.83378	3.84743	3.20093	4.01342	3.14062	3.85285		0.802476	0.834507	0.779218	0.883726	0.821296	0.822446
	0.740864	0.77749	0.747094	0.741338	0.801	0.786763	0.765079	0.800961		3.47198	2.93572	2.83378	3.84743	3.26852	4.01342	3.14062	3.85285		0.80492	0.83357	0.77605	0.881712	0.822657	0.823137
	0.739276	0.772797	0.748416	0.741109	0.797312	0.786058	0.764112	0.80084		3.54828	3.0055	2.83378	3.84743	3.26852	4.01342	3.14062	3.79317		0.814375	0.835934	0.774422	0.88491	0.827224	0.829249
	0.743957	0.770972	0.750521	0.741531	0.796947	0.785181	0.761749	0.801566		3.49987	3.0055	2.83378	3.84743	3.26852	4.09379	3.14062	3.91308		0.82186	0.839992	0.779233	0.889283	0.823504	0.822417
	0.741024	0.768826	0.753196	0.739113	0.795145	0.782446	0.757662	0.797648		3.66141	3.0055	2.83378	3.84743	3.26852	4.09379	3.26367	3.91308		0.821885	0.839587	0.774705	0.883945	0.817986	0.820066
	0.740845	0.760659	0.752077	0.736105	0.795265	0.779619	0.754436	0.794024		3.80181	3.0055	2.83378	3.84743	3.26852	4.09379	3.26367	3.91308		0.824064	0.841209	0.776963	0.882565	0.816136	0.822238
	0.741619	0.762363	0.753035	0.734594	0.792227	0.778998	0.753193	0.789306		3.80181	3.0055	2.83378	3.84743	3.26852	4.09379	3.26367	3.91308		0.825473	0.843319	0.785201	0.885966	0.817472	0.822652
	0.742764	0.763144	0.751725	0.738908	0.793023	0.780091	0.756886	0.785571		3.80181	3.0055	2.83378	3.84743	3.39623	4.09379	3.38172	3.86551		0.827035	0.843612	0.786348	0.881872	0.815204	0.821951
	0.744361	0.763604	0.747431	0.734662	0.789185	0.778799	0.758072	0.792117		3.80181	3.0055	2.83378	3.84743	3.33517	4.09379	3.38172	3.86551		0.831065	0.845361	0.782308	0.875109	0.808576	0.81329
	0.740458	0.76566	0.742393	0.731187	0.780812	0.767337	0.748332	0.77885		3.80181	3.0055	2.83378	3.9881	3.39831	4.09379	3.38172	3.86551		0.834495	0.848165	0.779833	0.866224	0.804435	0.810361
	0.741694	0.766926	0.742708	0.734081	0.786145	0.771011	0.758266	0.776945		3.80181	3.0055	2.83378	3.9881	3.39831	4.09379	3.38172	3.86551		0.834973	0.848516	0.778257	0.858458	0.803094	0.808687
	0.742298	0.768098	0.744302	0.73479	0.784506	0.76705	0.754864	0.771957		3.80181	3.0055	2.89418	3.9881	3.39831	4.09379	3.38172	3.86551		0.836126	0.846863	0.77249	0.849406	0.797664	0.80102
	0.74448	0.771315	0.749455	0.736797	0.786388	0.767012	0.759281	0.778392		3.80181	3.0055	2.89418	3.9881	3.39831	4.20218	3.38172	3.86551		0.823737	0.838723	0.773281	0.840189	0.794842	0.797336
	0.738497	0.768096	0.748598	0.735481	0.783533	0.762713	0.755687	0.773018		3.70655	3.0055	2.89418	3.9881	3.39831	4.28716	3.38172	3.93182		0.820615	0.835841	0.773482	0.831301	0.794769	0.798187
	0.739266	0.763181	0.747735	0.737094	0.782957	0.763596	0.756463	0.772417		3.70655	3.0055	2.89418	3.9881	3.48637	4.28716	3.38172	3.93655		0.82245	0.831628	0.778997	0.823431	0.794261	0.798506
	0.73845	0.758392	0.745151	0.737221	0.778367	0.763258	0.754253	0.770602		3.70655	3.0055	2.93512	3.9881	3.48637	4.28716	3.38172	3.97064		0.823312	0.827907	0.780985	0.813717	0.791798	0.797889
	0.73947	0.754959	0.741339	0.739454	0.776932	0.7646	0.757138	0.775133		3.70655	3.0055	2.96989	3.9881	3.48637	4.28716	3.38172	3.97064		0.821866	0.823668	0.782553	0.804708	0.79455	0.796517
	0.739771	0.750421	0.740329	0.738592	0.773534	0.763643	0.756453	0.779356		3.7835	3.0055	2.96989	3.9881	3.48637	4.28716	3.51168	3.97064		0.820691	0.823012	0.787085	0.807099	0.796328	0.79647
	0.736483	0.746924	0.739973	0.740536	0.77324	0.760709	0.75588	0.773727		3.78989	3.0055	2.96989	4.05066	3.48637	4.28716	3.51168	3.97064		0.819885	0.819655	0.793656	0.807367	0.799814	0.80065
	0.7395	0.745801	0.744384	0.741705	0.776857	0.765731	0.762703	0.776969		4.06419	3.0055	2.96989	4.05066	3.48637	4.28716	3.53419	4.01713		0.821895	0.815136	0.803182	0.807989	0.802408	0.798913
	0.738138	0.743741	0.742812	0.742045	0.773011	0.76514	0.761449	0.776241		4.06419	3.0055	2.96989	4.05066	3.44511	4.47525	3.53419	4.01713		0.823971	0.809679	0.811861	0.807786	0.800131	0.79789
	0.738467	0.742671	0.740489	0.742461	0.773956	0.769416	0.762406	0.773426		3.94232	3.0055	2.96989	4.05066	3.44511	4.47525	3.53419	4.01713		0.824744	0.808791	0.819338	0.802029	0.801848	0.804152
	0.732857	0.738318	0.73442	0.739525	0.769581	0.767073	0.758555	0.762904		3.94232	3.0055	2.96989	4.05066	3.44511	4.50945	3.65341	4.01713		0.831728	0.814625	0.820306	0.797549	0.799547	0.805337
	0.733419	0.737829	0.732002	0.739952	0.769851	0.76913	0.763292	0.765948		3.94232	3.11648	2.96989	4.15292	3.44511	4.50945	3.65341	4.01713		0.83202	0.810561	0.816015	0.791755	0.799583	0.802559
	0.733932	0.73882	0.730065	0.739748	0.770552	0.769361	0.765367	0.76703		3.94232	3.11648	2.96989	4.15292	3.44511	4.50945	3.74903	3.85918		0.832663	0.808805	0.811555	0.788063	0.799607	0.799013
	0.732387	0.737914	0.726454	0.739257	0.771187	0.768006	0.765333	0.765503		3.94232	3.11648	2.96989	4.15292	3.44511	4.50945	3.74903	3.92761		0.835094	0.810479	0.807429	0.783781	0.803099	0.796796
	0.730097	0.736128	0.727836	0.738189	0.771678	0.765221	0.76618	0.761439		3.94232	3.11648	3.11284	4.15292	3.44511	4.50945	3.74903	3.92761		0.840612	0.812243	0.79741	0.779434	0.801972	0.794398
	0.731359	0.735388	0.728269	0.738739	0.773066	0.766466	0.767956	0.760151		3.94232	3.11648	3.11284	4.15292	3.44511	4.50945	3.74903	3.92761		0.844183	0.809884	0.786105	0.776776	0.803805	0.792208
	0.733154	0.740611	0.728562	0.740078	0.776003	0.767158	0.770146	0.760877		3.94232	3.11648	3.11284	4.15292	3.44511	4.57405	3.74903	3.92761		0.845337	0.812024	0.775505	0.773609	0.803399	0.786995
	0.733699	0.740774	0.728666	0.739594	0.776189	0.766157	0.770435	0.758544		3.94232	3.11648	3.11284	4.15292	3.54976	4.73292	3.74903	3.92761		0.842389	0.808246	0.75934	0.767295	0.808544	0.788556
	0.732551	0.741981	0.73103	0.741271	0.774488	0.76896	0.769883	0.757591		3.94232	3.11648	3.11284	4.15292	3.54976	4.73292	3.74903	3.92761		0.8443	0.812923	0.757438	0.769167	0.816713	0.789455
	0.731411	0.740201	0.731309	0.740456	0.771675	0.766989	0.770276	0.758632		3.94232	3.11648	3.11284	4.15292	3.54976	4.73292	3.74903	3.92761		0.847507	0.811369	0.750338	0.778755	0.820189	0.782594
	0.731513	0.740803	0.733505	0.739841	0.77296	0.76627	0.77157	0.756134		4.4644	3.11648	3.11284	4.15292	3.54976	4.73292	3.74903	3.92761		0.845631	0.807671	0.743561	0.787029	0.823343	0.780179
	0.731003	0.740773	0.735756	0.73901	0.774535	0.768887	0.771198	0.755962		4.4644	3.17785	3.11284	4.18992	3.54976	4.73292	3.74903	3.92761		0.84868	0.807865	0.740614	0.791656	0.825143	0.779748
	0.729866	0.740451	0.735789	0.739927	0.775825	0.772609	0.769873	0.757179		4.4644	3.17785	3.11284	4.18992	3.65463	4.73292	3.79926	3.92761		0.848834	0.807585	0.736179	0.792022	0.825757	0.776649
	0.731195	0.741317	0.736447	0.741607	0.775354	0.775719	0.769045	0.75763		4.4644	3.17785	3.11284	4.18992	3.65463	4.73292	3.79926	3.92761		0.848353	0.803841	0.730743	0.797672	0.825896	0.774329
	0.734047	0.742107	0.736361	0.743262	0.776989	0.782385	0.769157	0.758283		4.4644	3.17785	3.11284	4.18992	3.65463	4.70432	3.79926	3.96697		0.845638	0.800661	0.732803	0.79814	0.824722	0.771689
	0.734197	0.742746	0.738246	0.743939	0.777054	0.781144	0.769772	0.757843		4.4644	3.17785	3.11284	4.18992	3.65463	4.70432	3.79926	3.96697		0.844338	0.800326	0.734669	0.79162	0.828742	0.767464
	0.733688	0.740268	0.738501	0.74295	0.77301	0.780169	0.767365	0.75327		4.4644	3.17785	3.11284	4.18992	3.65463	4.70432	3.79926	3.96697		0.843111	0.796926	0.742238	0.790021	0.832431	0.765783
	0.730778	0.737893	0.734313	0.742252	0.772246	0.77599	0.766592	0.750631		4.4644	3.17785	3.11284	4.18992	3.65463	4.70432	3.79926	3.96697		0.844178	0.799922	0.753551	0.792073	0.83208	0.763143
	0.734212	0.741352	0.735995	0.74516	0.77638	0.776495	0.774312	0.755351		4.4644	3.17785	3.11284	4.4406	3.65463	4.70432	3.79926	4.00719		0.841416	0.797153	0.755334	0.787424	0.829552	0.762347
	0.734793	0.741186	0.733391	0.744897	0.777092	0.77501	0.776051	0.757054		4.4644	3.17785	3.11284	4.4406	3.65463	4.70432	3.79926	4.00719		0.838795	0.799369	0.76619	0.781206	0.831542	0.763783
	0.736742	0.738664	0.731326	0.744659	0.775052	0.777465	0.777623	0.760602		4.4644	3.17785	3.11284	4.4406	3.65463	4.82402	3.79926	4.00719		0.838941	0.804421	0.780832	0.772174	0.833932	0.763842
	0.73766	0.739787	0.72984	0.747773	0.776869	0.777933	0.782	0.763189		4.4644	3.17785	3.15142	4.4406	3.65463	4.82402	3.79926	4.00719		0.836613	0.810326	0.794564	0.768888	0.832045	0.766182
	0.741532	0.740301	0.728234	0.747359	0.775084	0.776397	0.785885	0.763305		4.4644	3.38723	3.15142	4.4406	3.65463	4.82402	3.86942	4.00719		0.832974	0.813703	0.809278	0.771447	0.833583	0.773629
	0.739702	0.739925	0.730026	0.747904	0.77735	0.776597	0.788382	0.762271		4.4644	3.38723	3.15142	4.4406	3.65463	4.82402	4.00981	4.00719		0.829543	0.820585	0.82588	0.774434	0.833017	0.780969
	0.738307	0.738655	0.728726	0.748288	0.777151	0.774586	0.788666	0.766255		4.4644	3.38723	3.15142	4.4406	3.84215	4.82402	4.00981	4.00719		0.827788	0.827538	0.833289	0.783432	0.834427	0.791196
	0.735794	0.738135	0.725613	0.748427	0.778789	0.775388	0.786708	0.76739		4.4644	3.38723	3.186	4.4406	3.84215	4.97753	4.00981	4.08127		0.824439	0.834268	0.84561	0.795849	0.830767	0.802671
	0.735458	0.73444	0.724203	0.748781	0.78293	0.779064	0.790033	0.773908		4.4644	3.38723	3.186	4.4406	3.84215	4.97753	4.14371	4.04224		0.822998	0.842163	0.858089	0.804128	0.829981	0.81391
																			0.822991	0.850985	0.86912	0.811339	0.82964	0.822999
																			0.825073	0.860405	0.87503	0.821254	0.831307	0.831957
																			0.823476	0.868571	0.876714	0.833464	0.833712	0.842856
																			0.826284	0.874901	0.873437	0.848911	0.838538	0.851142
																			0.826916	0.878932	0.87183	0.860833	0.846757	0.861248
																			0.832334	0.890853	0.871385	0.870772	0.854742	0.868354
																			0.839558	0.898493	0.867263	0.878862	0.862154	0.874867
																			0.846715	0.904182	0.868217	0.883307	0.868333	0.875614
																			0.852773	0.910126	0.866144	0.887671	0.872763	0.878516
																			0.85835	0.914441	0.858654	0.893475	0.878821	0.880683
																			0.866824	0.918725	0.858444	0.908916	0.879833	0.87924
																			0.871153	0.921274	0.856494	0.91616	0.87874	0.876418
																			0.877092	0.92177	0.856578	0.921248	0.87793	0.872592
																			0.879751	0.922183	0.859018	0.924716	0.874434	0.870542
																			0.887912	0.926936	0.863716	0.931565	0.872204	0.865751
																			0.889673	0.927667	0.865662	0.93715	0.868091	0.861943
																			0.89136	0.930556	0.868809	0.938128	0.866061	0.857839
																			0.894283	0.932331	0.869084	0.938364	0.86549	0.85779
																			0.899263	0.933442	0.868282	0.940881	0.863745	0.855083
																			0.90413	0.935635	0.871561	0.938545	0.86066	0.856079
																			0.904934	0.938127	0.870254	0.931386	0.860165	0.858622
																			0.905852	0.938956	0.865728	0.928363	0.860826	0.861298
																			0.908944	0.94118	0.865019	0.927949	0.863826	0.863953
																			0.911224	0.943813	0.868422	0.930886	0.865877	0.867783
																			0.912264	0.943766	0.869387	0.930584	0.866111	0.869031
																			0.915445	0.942218	0.86717	0.929515	0.8672	0.871553
																			0.918413	0.93945	0.868235	0.928358	0.866795	0.873916
																			0.918179	0.938111	0.874933	0.930891	0.866187	0.877682
																			0.920878	0.939989	0.885893	0.933769	0.866724	0.879937
																			0.921979	0.939962	0.890105	0.938442	0.86902	0.879161
																			0.921523	0.93888	0.891014	0.940976	0.871071	0.88199
																			0.92178	0.942289	0.899358	0.942367	0.870596	0.883785
																			0.921109	0.94713	0.904866	0.944884	0.869376	0.886064
																			0.920954	0.951922	0.902593	0.94621	0.870019	0.88651
																			0.920157	0.954863	0.896606	0.948577	0.871506	0.887856
																			0.920007	0.959749	0.887063	0.949042	0.871462	0.887479
																			0.917479	0.964805	0.878261	0.956582	0.873042	0.887029
																			0.916211	0.969435	0.863793	0.960522	0.873879	0.886948
																			0.914362	0.969899	0.846035	0.964613	0.878535	0.888264
																			0.913634	0.970962	0.828082	0.970064	0.882471	0.890091
																			0.913646	0.972365	0.813753	0.97585	0.88455	0.88881
																			0.915101	0.969967	0.79557	0.980335	0.889467	0.889398
																			0.914431	0.965938	0.775298	0.981732	0.891212	0.889156
																			0.915137	0.962305	0.762402	0.984263	0.895235	0.889314
																			0.915897	0.961111	0.753086	0.988513	0.896628	0.889754
																			0.913791	0.956461	0.743625	0.993972	0.897914	0.890941
																			0.91421	0.952957	0.738546	0.994934	0.899926	0.894322
																			0.912634	0.950522	0.735835	0.996206	0.902603	0.896344
																			0.913121	0.949568	0.732292	0.994958	0.902074	0.895956
																			0.909597	0.948545	0.728843	0.99299	0.897494	0.89767
																			0.908698	0.947107	0.726207	0.987899	0.895131	0.898813
																			0.905447	0.945787	0.728098	0.985087	0.895594	0.901579
																			0.903542	0.945297	0.730428	0.987527	0.898564	0.904244
																			0.903655	0.944593	0.731268	0.984655	0.900357	0.907643
																			0.899738	0.942296	0.728023	0.980844	0.902112	0.910308
																			0.899986	0.939045	0.729627	0.976102	0.9065	0.913694
																			0.899381	0.936692	0.723863	0.975251	0.908302	0.912089
																			0.899228	0.934031	0.718744	0.972731	0.909334	0.910393
																			0.895734	0.92956	0.716023	0.971955	0.907459	0.909839
																			0.893249	0.927749	0.715979	0.976397	0.90963	0.906562

## Sheet: Fig.S3
S3b	chang in body weight gain(%)
	Weeks	HFD-Ido1-/- Kyn							HFD-Ido1-/- PBS
	0	0	0	0	0	0	0	0	0	0	0	0	0	0
	5	1.07731	4.86322	3.60656	2.45614	2.04082	4.85934	-1.68971	4.23453	4.18695	0.584036	0.182149	5.80205	3.45964
	10	9.12548	7.62918	7.86885	17.614	11.4966	6.32992	9.73886	5.14658	0.616683	4.21804	1.42684	18.5324	4.7117
	15	11.5336	14.5897	14.0984	22.1053	21.0884	17.9668	16.7435	14.3322	7.10808	13.8871	12.0219	20.1365	15.3213
	20	20.7224	18.693	20.5246	23.8947	34.6939	24.0409	26.3287	23.0945	16.5206	23.1019	13.4183	22.8669	21.5815
	25	30.545	26.7477	26.5574	32.9825	39.4558	27.8772	28.725	25.0814	22.7491	23.9455	17.7899	25.5973	21.2521
	30	30.5767	30.152	29.1803	35.9649	44.5578	31.3299	31.5515	25.3094	28.5297	24.5295	17.2738	29.1809	28.1713
S3c	IGTT Blood Glucose (mmol L-1)
		HFD-Ido1-/- Kyn				HFD-Ido1-/- PBS				AUC	HFD-Ido1-/- Kyn	HFD-Ido1-/- PBS
	0	6.2	8	7.3	7.4	5.8	6	5.5	6.7		1947	1769
	30	21.3	22.2	21.9	23.1	18.3	20.1	19.1	16.2		2142	1878
	60	18	20.3	20.6	18.5	16.1	19.2	18.1	15.3		2030	1784
	90	16.3	18	15	16.3	15.2	14.2	13.9	14.3		2036	1682
	120	12.4	13.8	13	12.5	12.9	12.2	11.2	13.8
S3d	ITT Blood Glucose (mmol L-1)									AUC	HFD-Ido1-/- Kyn	HFD-Ido1-/- PBS
		HFD-Ido1-/- Kyn				HFD-Ido1-/- PBS					808.5	670.5
	0	9.1	9.3	9.9	10.5	9.3	9.9	10	9.8		745.5	700.5
	30	6.2	5.2	7	6.8	5.2	5	5.7	5.4		925.5	681
	60	4.9	5	5.8	5.5	4	4.8	4.4	3.9		886.5	670.5
	90	6.8	6	8.2	7.3	5	5.2	4.7	5
	120	9	8	9.8	9.4	7	6.8	5.8	6.3
S3e	Plasma insulin (ng mL-1)
	HFD-Ido1-/- Kyn	HFD-Ido1-/- PBS
	1.38775	1.88785
	1.15655	1.74765
	1.30518	1.86732
	1.03415	1.53415

## Sheet: Fig.S4
S4a	WAT Trp(μg g-1 of protein)			liver Trp(μg g-1 of protein)			SK Trp(μg g-1 of protein)
	NCD	HFD		NCD	HFD		NCD	HFD
	23.4478	23.9783		128.778	112.648		165.061	176.175
	34.8809	29.5556		142.681	106.522		134.796	163.6
	41.1228	28.4828		113.946	112.906		116.5	142.129
	35.7681	21.629		102.99	118.586		95.4217	140.112
	43.3201	59.7561		87.7808	104.201		132.639	174.076
	29.6338	23.9592		112.758	123		135.835	139.759
	72.8518	47.0575		132.828	172.716		161.881	94.624
	13.2418	60		120.168	98.1145		120.53	134.194
	42.4343			133.085			151.014
S4b	WAT KTR			Liver KTR			SK KTR
	NCD	HFD		NCD	HFD		NCD	HFD
	0.021013	0.044769		0.034858	0.049618		0.011088	0.015814
	0.027451	0.07054		0.03707	0.035819		0.012215	0.015584
	0.034061	0.018939		0.026579	0.014292		0.006945	0.016197
	0.017435	0.077163		0.031691	0.020705		0.01488	0.026263
	0.024272	0.027433		0.059818	0.017027		0.013622	0.012332
	0.044899	0.023569		0.031924	0.024189		0.010725	0.0126716
	0.012341	0.05872		0.032357	0.020883		0.011519	0.016698
	0.022056	0.049618		0.0196	0.015286		0.018746	0.017083
				0.031533			0.024176

## Sheet: Fig.S5
S5c	body weight(g)
	time(week)	HFD-control							HFD-Ido1-lKO
	0	24.8	23.5	24.3	24.9	21.2	19.7	22.1	24.3	22.8	21.6	21.8	21.3	23.6	23.6
	2	28.6	26.2	28	27	25.2	22.9	27.6	27.6	27	27	26.3	25.8	27.3	25.3
	4	32.2	30.5	33	33.7	30.9	28.2	32.5	33.6	35.4	33.6	33.6	29.9	30.8	26.8
	6	35.8	36.9	37.8	39.2	31.4	28	35.8	35.3	37.2	35.5	36.6	31.8	32.3	28.3
	8	40.2	40	41.2	42	35.7	33.8	39.5	38.9	41.6	40.2	42.5	36	35.2	29.2
	10	42.4	43.2	44.1	45.5	37.2	37.5	43.8	41.6	44.2	44.2	45.1	38.4	38.5	32.5
	12	44.4	44.5	46.6	47.3	38.6	39	46.2	43.6	47.2	46.7	48.2	39.5	40.2	34.2
S5d	IGTT Blood Glucose (mmol L-1)															AUC	HFD-control	HFD-Ido1-lKO
	time(min)	HFD-control						HFD-Ido1-lKO									1721	2109
	0	6.4	8.9	5	7.7	4.7	6.5	6	6.5	5.8	5.5	9.3	7	6.3	8.9		2345	1976
	30	19.8	26.2	26.5	23.4	23.3	24.3	23.6	29.1	25.3	26.1	20.8	27	20.4	25.2		2004	1949
	60	16.3	23.8	18.5	22.6	16.1	22.1	17.5	20.3	17.5	22.2	17.1	21.3	13.5	18.6		2268	1743
	90	12.9	17.6	13.8	18.9	12.5	8.5	12.4	11.8	14.9	8.5	10.6	15.2	7.9	11.7		1745	2174
	120	10.3	12.2	11	13.7	7.8	7.3	9.7	11.7	10.5	10.8	9.9	10.9	6.7	9.4		1854	1449
																	1841	1940
S5e	ITT Blood Glucose (mmol L-1)
	time(min)	HFD-control					HFD-Ido1-lKO								HFD-control	HFD-Ido1-lKO
	0	13.8	9.3	10.8	12.3	10.7	8	10.5	10.7	10.3	11.9	9.4	12	AUC	930	621
	30	7.5	6.8	6.3	8.3	5.7	6.4	7.2	8.5	7.8	9.1	7.5	7.1		640.5	691.5
	60	6	2.8	4.3	4.4	2.9	3.2	3.8	4.3	4.1	4.3	4.8	2.8		685.5	814.5
	90	6.9	4.4	4.2	5.3	4.1	4.4	3.8	5.7	5	5.7	3.8	3.5		826.5	732
	120	7.4	5.4	5.3	6.8	4.9	5.4	6	6.6	4.7	5.7	7.8	3.8		615	837
																741
																639

## Sheet: Fig.S6
S6a	Food intake ACC (g)						S6c	Cell size (*103μm2)
	Ctrl			Ido1-aKO				Ctrl	Ido1-aKO
	0	0	0	0	0	0		8.14	5.56
	0.095	0.03	0	0	0.02	0.06		9.59	6.46
	0.13	0.03	0	0	0.02	0.06		8.71	7.17
	0.135	0.06	0.04	0	0.02	0.06		8.09	6.3
	0.15	0.06	0.04	0.09	0.02	0.06		12.04	6.86
	0.15	0.06	0.04	0.09	0.02	0.06		11.68	10.89
	0.15	0.06	0.04	0.09	0.12	0.11		11.86	8.23
	0.175	0.06	0.12	0.09	0.12	0.11		7.07	7.07
	0.17	0.06	0.12	0.09	0.12	0.11
	0.17	0.06	0.12	0.16	0.12	0.11
	0.17	0.06	0.12	0.15	0.12	0.24	S6d
	0.17	0.06	0.12	0.15	0.175	0.24
	0.17	0.06	0.21	0.15	0.175	0.24
	0.17	0.06	0.21	0.15	0.175	0.24
	0.19	0.06	0.21	0.15	0.22	0.24
	0.19	0.22	0.21	0.15	0.22	0.24
	0.19	0.22	0.21	0.15	0.22	0.3
	0.27	0.22	0.21	0.15	0.22	0.3
	0.27	0.22	0.21	0.15	0.22	0.3
	0.31	0.22	0.21	0.15	0.255	0.3
	0.31	0.22	0.21	0.15	0.255	0.34
	0.31	0.22	0.21	0.15	0.33	0.34
	0.31	0.22	0.21	0.28	0.35	0.34
	0.31	0.36	0.28	0.28	0.35	0.34
	0.31	0.36	0.28	0.28	0.35	0.34
	0.31	0.36	0.28	0.28	0.35	0.34
	0.31	0.36	0.28	0.28	0.35	0.34		p-ACCSer79/ACC			p-HSLSer660/HSL
	0.31	0.36	0.28	0.28	0.35	0.34		Ctrl	Ido1-aKO		Ctrl	Ido1-aKO
	0.31	0.36	0.28	0.28	0.37	0.34		1.14064	1.54951		1.04825	1.94127
	0.31	0.36	0.28	0.28	0.37	0.42		0.836576	1.82829		1.13633	1.96248
	0.41	0.36	0.28	0.28	0.37	0.42		1.02278	1.26268		0.815424	2.16354
	0.41	0.36	0.28	0.28	0.43	0.42
	0.41	0.36	0.28	0.28	0.43	0.42
	0.41	0.36	0.28	0.28	0.465	0.52
	0.41	0.36	0.28	0.28	0.555	0.52
	0.41	0.36	0.28	0.28	0.555	0.52
	0.41	0.36	0.33	0.28	0.59	0.52
	0.41	0.54	0.33	0.28	0.59	0.52
	0.41	0.54	0.33	0.28	0.59	0.52
	0.4	0.54	0.33	0.28	0.675	0.52
	0.44	0.54	0.33	0.33	0.675	0.53
	0.44	0.54	0.37	0.33	0.675	0.5
	0.44	0.54	0.37	0.33	0.675	0.5
	0.44	0.54	0.37	0.33	0.725	0.5
	0.44	0.54	0.37	0.33	0.725	0.55
	0.44	0.54	0.37	0.33	0.725	0.55
	0.44	0.54	0.37	0.43	0.725	0.55
	0.44	0.54	0.43	0.43	0.725	0.55
	0.455	0.54	0.43	0.46	0.76	0.62
	0.485	0.54	0.43	0.43	0.76	0.62
	0.485	0.57	0.46	0.43	0.76	0.62
	0.485	0.57	0.46	0.43	0.825	0.65
	0.485	0.57	0.46	0.43	0.825	0.65
	0.485	0.57	0.46	0.43	0.825	0.65
	0.61	0.57	0.46	0.43	0.825	0.65
	0.64	0.57	0.46	0.42	0.84	0.65
	0.665	0.57	0.46	0.48	0.84	0.65
	0.645	0.72	0.52	0.48	0.865	0.65
	0.645	0.72	0.52	0.48	0.865	0.65
	0.645	0.72	0.52	0.48	0.915	0.74
	0.645	0.72	0.57	0.51	0.935	0.79
	0.715	0.72	0.57	0.51	1.04	0.79
	0.74	0.72	0.57	0.51	1.04	0.79
	0.74	0.78	0.57	0.5	1.04	0.79
	0.74	0.78	0.57	0.62	1.04	0.75
	0.74	0.78	0.62	0.59	1.04	0.75
	0.74	0.78	0.62	0.62	1.205	0.93
	0.74	0.78	0.62	0.58	1.25	0.93
	0.785	0.81	0.66	0.65	1.25	0.93
	0.785	0.81	0.66	0.72	1.25	0.93
	0.85	0.88	0.66	0.72	1.25	1.07
	0.85	0.88	0.7	0.72	1.285	1.07
	0.885	0.88	0.7	0.72	1.335	1.13
	0.975	0.9	0.7	0.77	1.335	1.13
	1.03	0.93	0.78	0.77	1.36	1.13
	1.11	0.93	0.78	0.77	1.36	1.18
	1.13	0.96	0.78	0.77	1.39	1.17
	1.19	0.96	0.81	0.77	1.39	1.22
	1.19	0.96	0.81	0.77	1.405	1.29
	1.315	1	0.81	0.84	1.46	1.33
	1.33	1	0.81	0.89	1.46	1.4
	1.325	1	0.81	0.89	1.51	1.43
	1.325	1	0.81	0.89	1.51	1.43
	1.4	1	0.81	0.89	1.535	1.43
	1.4	1	0.81	0.95	1.55	1.43
	1.47	1.06	0.85	0.95	1.55	1.46
	1.47	1.06	0.85	0.95	1.565	1.46
	1.505	1.06	0.85	1.05	1.62	1.68
	1.505	1.06	0.85	1.05	1.62	1.68
	1.525	1.06	0.85	1.05	1.62	1.68
	1.6	1.11	0.85	1.09	1.65	1.74
	1.63	1.27	0.85	1.12	1.72	1.74
	1.63	1.27	1.02	1.12	1.72	1.74
	1.645	1.27	1.02	1.13	1.72	1.74
	1.645	1.27	1.02	1.13	1.72	1.71
	1.645	1.27	1.02	1.13	1.72	1.71
	1.645	1.27	1.02	1.13	1.735	1.71
	1.645	1.27	1.02	1.13	1.735	1.77
	1.645	1.4	1.02	1.13	1.755	1.77
	1.665	1.4	1.02	1.13	1.755	1.77
	1.665	1.4	1.02	1.18	1.875	1.77
	1.665	1.4	1.02	1.19	1.89	1.77
	1.745	1.4	1.02	1.19	1.89	1.77
	1.72	1.4	1.02	1.19	1.89	1.77
	1.74	1.4	1.13	1.19	1.89	1.77
	1.74	1.43	1.13	1.19	1.89	1.85
	1.74	1.43	1.13	1.19	1.89	1.85
	1.77	1.43	1.13	1.19	1.975	1.85
	1.77	1.43	1.13	1.19	1.995	2.23
	1.77	1.43	1.13	1.19	1.995	2.23
	1.835	1.48	1.13	1.19	1.995	2.23
	2.01	1.48	1.13	1.27	1.995	2.23
	2.01	1.48	1.13	1.27	2.085	2.23
	2.01	1.48	1.13	1.27	2.085	2.23
	2.01	1.48	1.13	1.27	2.175	2.23
	2.025	1.58	1.13	1.27	2.175	2.23
	2.025	1.63	1.13	1.27	2.175	2.23
	2.05	1.63	1.13	1.27	2.175	2.23
	2.05	1.63	1.13	1.27	2.175	2.23
	2.05	1.63	1.13	1.27	2.19	2.23
	2.05	1.63	1.13	1.27	2.19	2.14
	2.05	1.63	1.13	1.27	2.19	2.14
	2.05	1.63	1.13	1.27	2.19	2.14
	2.075	1.63	1.13	1.27	2.175	2.14
	2.19	1.73	1.31	1.32	2.175	2.14
	2.19	1.73	1.31	1.32	2.245	2.14
	2.19	1.73	1.31	1.33	2.245	2.14
	2.19	1.73	1.31	1.28	2.245	2.2
	2.22	1.73	1.31	1.28	2.245	2.2
	2.22	1.73	1.31	1.28	2.305	2.2
	2.22	1.73	1.31	1.28	2.305	2.2
	2.22	1.73	1.31	1.28	2.305	2.2
	2.22	1.73	1.31	1.28	2.305	2.15
	2.22	1.73	1.31	1.28	2.305	2.22
	2.22	1.73	1.31	1.28	2.38	2.22
	2.19	1.97	1.31	1.28	2.38	2.22
	2.19	1.97	1.31	1.28	2.38	2.22
	2.19	1.97	1.38	1.28	2.38	2.22
	2.21	1.97	1.38	1.28	2.475	2.22
	2.21	1.97	1.38	1.28	2.475	2.22
	2.21	1.97	1.38	1.33	2.475	2.22
	2.21	1.97	1.38	1.33	2.475	2.22
	2.235	1.97	1.38	1.33	2.475	2.28
	2.265	1.94	1.55	1.33	2.51	2.28
	2.265	2.17	1.55	1.33	2.51	2.28
	2.265	2.17	1.55	1.4	2.51	2.28
	2.295	2.17	1.55	1.4	2.62	2.28
	2.375	2.17	1.55	1.4	2.62	2.28
	2.395	2.17	1.55	1.4	2.62	2.37
	2.395	2.17	1.55	1.4	2.62	2.37
	2.395	2.17	1.58	1.4	2.715	2.37
	2.395	2.17	1.58	1.4	2.715	2.47
	2.395	2.17	1.58	1.45	2.715	2.47
	2.51	2.17	1.69	1.45	2.715	2.47
	2.51	2.31	1.69	1.5	2.715	2.47
	2.51	2.31	1.69	1.5	2.715	2.47
	2.51	2.31	1.69	1.54	2.745	2.47
	2.54	2.31	1.84	1.58	2.745	2.59
	2.63	2.31	1.84	1.55	2.885	2.59
	2.645	2.31	1.84	1.57	2.92	2.59
	2.715	2.48	1.84	1.59	2.92	2.59
	2.74	2.48	1.84	1.57	3.045	2.61
	2.76	2.52	1.84	1.6	3.045	2.68
	2.76	2.52	1.84	1.71	3.045	2.73
	2.81	2.67	1.84	1.71	3.045	2.88
	2.825	2.67	2.11	1.71	3.145	2.8
	2.875	2.67	2.11	1.73	3.145	2.88
	2.92	2.67	2.11	1.78	3.32	2.84
	2.95	2.67	2.11	1.78	3.32	3.03
	3.035	2.67	2.11	1.84	3.365	3.03
	3.035	2.67	2.11	1.84	3.365	3.13
	3.055	2.67	2.11	1.84	3.38	3.18
	3.15	2.9	2.38	2	3.38	3.12
	3.22	2.9	2.38	2	3.4	3.13
	3.22	2.9	2.38	2	3.4	3.25
	3.33	2.9	2.38	2	3.44	3.29
	3.36	2.9	2.38	2.21	3.44	3.29
	3.36	2.9	2.38	2.33	3.475	3.38
	3.405	2.9	2.38	2.22	3.495	3.42
	3.405	2.9	2.48	2.25	3.515	3.46
	3.405	3.18	2.48	2.25	3.54	3.4
	3.385	3.21	2.48	2.25	3.59	3.44
	3.425	3.21	2.48	2.25	3.62	3.43
	3.49	3.21	2.63	2.25	3.62	3.41
	3.51	3.21	2.63	2.25	3.62	3.41

## Sheet: Fig.S7
S7a	Relative mRNA expression
		HFD-WT								HFD-Ido-/-
	Il-6	0.726429	0.982711	1.32421	0.986218	1.17987	1.41581	0.720152	0.664596	0.320042	0.453238	0.450238	0.329844	0.233797	0.215266	0.393552	0.29759
	Il-1β	1.06796	0.818227	0.864162	1.26456	0.997114	0.565374	1.04109	1.38151	0.614681	0.405809	0.450288	0.741034	0.653216	0.331124	0.705011	1.20173
	Ifn-γ	1.10829	1.14097	0.860032	1.09285	0.692382	0.618129	0.769301	1.71804	0.558282	0.605928	0.64812	0.484431	0.631819	0.516775	0.620317	0.702102
	Tnf-α	0.678567	0.60571	0.563091	1.02986	1.43016	0.999609	1.41042	1.28259	1.46691	0.7104	0.741976	1.25945	0.852363	1.23583	0.813735	1.04507
S7b	Plasma IL-6 (pg mL-1)		S7c	WAT IL-6 (pg mg-1)		S7d					Relative protein expression
	Ctrl	Ido1-aKO		Ctrl	Ido1-aKO							Ctrl			Ido1-aKO
	431.229	188.928		0.213622	0.185632						AhR/β-Actin	0.879202	1.24237	0.880292	0.431087	0.196537	0.453628
	386.483	165.774		0.246531	0.16753						p-STAT3/Lamin B	0.762982	0.869318	1.36775	0.41759	0.476735	0.325806
	326.524	220.907		0.315634	0.21365						STAT3/Lamin B	1.11339	0.904815	0.981796	0.445512	0.289067	0.664397
	353.199	161.731		0.186354	0.226342
	308.221	175.6		0.28634	0.179625
	305.6	316.3		0.41232	0.142312
	232.632	263.369		0.32154	0.131568
	240.364	321.654		0.263548	0.206534
S7e								Relative protein expression							S7f	Plasma IL-6 (pg mL-1)
									PBS			Kyn				NCD+PBS	HFD+PBS	HFD+Kyn
								IDO1/β-Actin	0.887215	0.702987	1.4098	6.34771	6.94832	4.14708		109.621	326.842	395.717
								AhR/β-Actin	0.938291	0.994162	1.06755	1.31193	1.4196	1.21148		210.284	212.933	313.597
								p-STAT3/Lamin B	1.11135	0.959382	0.929274	2.0119	1.69035	1.24741		104.323	289.755	549.361
								STAT3/Lamin B	0.981085	0.950507	1.06841	1.38957	1.87683	1.47921		75.183	414.26	554.659
																88.4282	488.433	578.501
																101.673	348.034	461.943
																	427.505	583.799
																		659.034
S7g	Plasma IL-6 (pg mL-1)			S7h	Relative luciferase activity				S7i	Relative Il-6 mRNA expression
	NCD+PBS	HFD+PBS	HFD+Kyn		con	Kyn	Kyn+SR1	Kyn+Stattic		blank	lps	lps+25ug/ml Kyn	lps+50ug/ml Kyn	lps+100ug/ml Kyn
	0.326915	0.292529	0.471518		0.878669	6.78202	3.89328	3.65525		1	285.12	229.94	186.04	121.42
	0.149553	0.182631	0.773338		1.11516	7.11649	4.44507	3.04975		1.36	260.79	190.18	144.53	95.09
	0.194628	0.357189	0.747067		1.00617	5.61688	2.79561	2.7494		0.64	253.63	208.83	121.2	137.84
	0.170339	0.391014	0.386989
	0.158334	0.285458	0.388512
	0.194628	0.443805	0.544239
	0.266253		0.374128
S7j	Medium IL-6 (pg mL-1)					S7k	WAT IFN-γ (pg mg-1)		S7m	Relative Il-6 mRNA expression		S7n	Medium IL-6 (ng mL-1)
	blank	lps	lps+25ug/ml Kyn	lps+50ug/ml Kyn	lps+100ug/ml Kyn		NCD	HFD		Con	IFN-γ		Con	IFN-γ
	410.854	1499.61	1289.01	1065.83	1020.13		1.40636	0.461577		1.08937	2.83449		222.11	359.197
	348.601	1349.28	1222.13	971.788	824.104		0.386437	7.86321		0.912181	2.08729		224.759	383.568
	458.536	1503.58	1338.68	1189.01	1102.91		0.514579	4.89451		0.99845	2.67677		239.328	379.065
							0.402022	4.19203
							0.372432	2.02658
							0.503942	4.55117
								2.22481
S7l						Relative protein expression
							CON				IFN-γ
						AhR/Lamin B	0.902148	1.01272	1.02275	1.06238	1.77216	1.82746	2.00824	2.69687
						p-STAT3/Lamin B	0.947458	0.904633	1.01337	1.13454	2.32827	2.62419	2.24483	4.63888
						STAT3/Lamin B	0.797373	0.999197	1.05545	1.14798	1.96957	2.58881	2.30433	4.75926
						IDO1/β-Actin	0.9768	1.06536	0.962324	0.995519	1.69359	1.55776	2.00789	1.37295

## Sheet: Fig.S8
S8a	Food intake ACC (g)								S8b						Relative protein expression
	Ctrl				Ahr-aKO											Ctrl			Ahr-aKO
	0	0	0	0	0	0	0	0							p-ACCSer79/ACC	0.91236	0.92654	1.1611	3.07563	2.92345	2.68632
	0	0.08	0	0	0	0.09	0	0							p-HSLSer660/HSL	0.90324	1.05632	1.04044	3.61362	4.26328	4.59634
	0	0.17	0	0.15	0	0.09	0	0.09
	0.06	0.17	0	0.15	0.04	0.09	0	0.09
	0.14	0.24	0	0.15	0.04	0.09	0	0.09
	0.32	0.24	0	0.15	0.04	0.09	0	0.09
	0.32	0.24	0	0.15	0.04	0.09	0	0.22
	0.32	0.24	0	0.15	0.04	0.09	0	0.31
	0.32	0.24	0	0.15	0.04	0.12	0.07	0.32
	0.32	0.24	0	0.15	0.01	0.12	0.07	0.38
	0.32	0.24	0	0.15	0.01	0.12	0.1	0.38
	0.32	0.24	0	0.15	0.01	0.12	0.1	0.38	S8d	Relative mRNA expression
	0.32	0.24	0	0.15	0.01	0.12	0.1	0.38			Ctrl					Ahr-aKO
	0.32	0.31	0	0.15	0.01	0.12	0.1	0.38		stat3	0.580294	1.16866	1.41407	1.03876	0.798219	0.40891	0.668897	0.323056	0.335609
	0.32	0.31	0	0.28	0.01	0.12	0.1	0.45		il6	0.512454	0.750275	1.55886	0.976365	1.20205	0.486494	0.465061	0.282337	0.266184
	0.36	0.31	0	0.28	0.01	0.12	0.1	0.45
	0.36	0.31	0	0.28	0.01	0.12	0.1	0.6
	0.36	0.31	0	0.28	0.09	0.12	0.1	0.6
	0.36	0.31	0	0.28	0.09	0.12	0.1	0.6
	0.36	0.31	0	0.28	0.09	0.12	0.1	0.6
	0.36	0.31	0	0.28	0.09	0.12	0.1	0.6
	0.36	0.53	0	0.28	0.09	0.12	0.1	0.6
	0.36	0.53	0	0.28	0.09	0.12	0.22	0.6
	0.36	0.53	0	0.28	0.09	0.12	0.22	0.6
	0.36	0.53	0.05	0.28	0.09	0.12	0.22	0.65
	0.36	0.53	0.05	0.28	0.09	0.12	0.22	0.77
	0.36	0.53	0.05	0.36	0.09	0.12	0.22	0.77
	0.36	0.53	0.05	0.36	0.09	0.12	0.22	0.77
	0.36	0.53	0.05	0.36	0.09	0.12	0.3	0.77
	0.36	0.53	0.05	0.36	0.09	0.12	0.3	0.77
	0.36	0.53	0.05	0.36	0.09	0.12	0.3	0.7
	0.36	0.53	0.05	0.45	0.09	0.12	0.3	0.7
	0.36	0.53	0.05	0.45	0.09	0.12	0.3	0.7
	0.36	0.53	0.05	0.45	0.09	0.12	0.3	0.7
	0.36	0.53	0.05	0.45	0.09	0.12	0.3	0.82
	0.36	0.53	0.08	0.45	0.04	0.12	0.4	0.82
	0.36	0.53	0.08	0.45	0.14	0.15	0.5	0.82
	0.36	0.53	0.08	0.45	0.14	0.15	0.5	0.82
	0.36	0.58	0.08	0.45	0.14	0.15	0.53	0.82
	0.36	0.63	0.08	0.59	0.14	0.15	0.53	0.82
	0.36	0.63	0.08	0.59	0.14	0.15	0.62	0.82
	0.36	0.63	0.14	0.59	0.09	0.15	0.62	0.82
	0.36	0.63	0.14	0.59	0.09	0.22	0.62	0.97
	0.47	0.63	0.14	0.59	0.09	0.22	0.7	0.97
	0.47	0.63	0.14	0.59	0.09	0.22	0.87	0.97
	0.47	0.63	0.14	0.59	0.09	0.22	0.87	0.97
	0.47	0.74	0.14	0.71	0.21	0.22	0.87	0.97
	0.47	0.74	0.14	0.71	0.21	0.22	0.87	0.97
	0.47	0.74	0.14	0.71	0.21	0.22	0.87	1.05
	0.47	0.74	0.14	0.71	0.21	0.22	1	1.05
	0.47	0.74	0.14	0.71	0.21	0.29	1	1.01
	0.47	0.74	0.14	0.71	0.21	0.29	1	1.17
	0.47	0.74	0.21	0.71	0.21	0.29	1	1.17
	0.69	0.74	0.21	0.71	0.34	0.29	1.1	1.17
	0.69	0.88	0.26	0.71	0.34	0.29	1.1	1.14
	0.69	0.88	0.26	0.71	0.34	0.35	1.1	1.53
	0.69	0.88	0.26	0.84	0.34	0.42	1.1	1.53
	0.69	0.88	0.26	0.84	0.34	0.42	1.1	1.58
	0.69	0.88	0.4	0.84	0.42	0.42	1.1	1.58
	0.69	0.88	0.44	0.84	0.51	0.42	1.16	1.58
	0.93	1.12	0.5	0.84	0.51	0.42	1.16	1.7
	0.93	1.12	0.5	0.84	0.48	0.42	1.16	1.7
	0.93	1.12	0.5	1.11	0.49	0.52	1.16	1.7
	0.93	1.12	0.5	1.11	0.54	0.52	1.16	1.77
	0.93	1.12	0.5	1.11	0.54	0.52	1.26	1.77
	0.93	1.12	0.5	1.11	0.54	0.52	1.26	1.77
	1.07	1.12	0.55	1.08	0.54	0.52	1.26	1.9
	1.07	1.16	0.64	1.31	0.6	0.6	1.37	1.9
	1.22	1.3	0.72	1.31	0.64	0.6	1.37	1.99
	1.45	1.3	0.94	1.31	0.83	0.6	1.37	1.99
	1.45	1.3	0.94	1.31	0.83	0.7	1.37	2.04
	1.64	1.3	0.94	1.31	0.83	0.74	1.37	2.04
	1.64	1.3	0.94	1.31	0.96	0.74	1.37	2.04
	1.64	1.37	0.94	1.31	0.96	0.74	1.44	2.08
	1.64	1.37	1.03	1.31	0.96	0.74	1.44	2.08
	1.64	1.37	1.03	1.27	0.96	0.74	1.44	2.15
	1.68	1.37	1.03	1.33	0.92	0.74	1.44	2.15
	1.68	1.43	1.03	1.33	0.92	0.74	1.44	2.15
	1.68	1.43	1.03	1.33	0.92	0.74	1.44	2.15
	1.71	1.57	1.03	1.33	0.92	0.74	1.44	2.15
	1.71	1.6	1.03	1.33	0.92	0.74	1.44	2.15
	1.71	1.6	1.15	1.33	0.92	0.87	1.44	2.15
	1.71	1.66	1.15	1.33	1.01	0.87	1.44	2.15
	1.71	1.66	1.31	1.33	1.01	0.87	1.44	2.26
	1.71	1.66	1.31	1.33	1.04	0.87	1.44	2.34
	1.71	1.66	1.47	1.33	1.04	0.93	1.44	2.31
	1.71	1.66	1.47	1.48	1.04	0.93	1.44	2.36
	1.71	1.8	1.47	1.48	1.04	0.97	1.44	2.33
	1.71	1.8	1.47	1.48	1.04	0.97	1.44	2.33
	1.71	1.8	1.47	1.48	1.24	1.15	1.44	2.33
	1.71	1.8	1.47	1.72	1.24	1.15	1.52	2.38
	1.71	1.8	1.47	1.72	1.24	1.15	1.52	2.38
	1.71	1.8	1.47	1.72	1.28	1.15	1.52	2.47
	1.78	1.8	1.47	1.72	1.22	1.15	1.52	2.47
	1.89	1.8	1.62	1.72	1.22	1.15	1.52	2.47
	1.93	1.8	1.62	1.72	1.41	1.15	1.52	2.47
	2.03	1.8	1.62	1.72	1.41	1.15	1.52	2.47
	2.03	1.9	1.62	1.72	1.41	1.15	1.52	2.55
	2.06	1.9	1.62	1.72	1.41	1.15	1.59	2.6
	2.12	2.1	1.62	1.72	1.41	1.23	1.59	2.66
	2.12	2.1	1.62	1.72	1.41	1.23	1.59	2.66
	2.27	2.1	1.71	1.72	1.41	1.23	1.59	2.66
	2.27	2.1	1.71	1.72	1.41	1.23	1.59	2.66
	2.27	2.1	1.71	2.06	1.41	1.23	1.59	2.66
	2.27	2.1	1.71	2.06	1.41	1.23	1.59	2.66
	2.27	2.1	1.71	2.06	1.41	1.23	1.59	2.66
	2.27	2.1	1.71	2.06	1.41	1.23	1.59	2.66
	2.27	2.1	1.71	2.06	1.41	1.31	1.59	2.66
	2.27	2.2	1.71	2.06	1.41	1.31	1.59	2.66
	2.27	2.2	1.71	2.06	1.41	1.31	1.59	2.74
	2.27	2.2	2.11	2.06	1.41	1.31	1.59	2.74
	2.27	2.2	2.11	2.06	1.41	1.31	1.7	2.74
	2.27	2.2	2.11	2.17	1.41	1.31	1.7	2.74
	2.27	2.2	2.11	2.17	1.41	1.31	1.7	2.74
	2.27	2.2	2.11	2.17	1.41	1.31	1.7	2.74
	2.27	2.2	2.11	2.17	1.41	1.31	1.7	2.74
	2.27	2.2	2.11	2.17	1.41	1.31	1.7	2.74
	2.27	2.2	2.11	2.21	1.41	1.31	1.7	2.7
	2.84	2.2	2.11	2.21	1.41	1.31	1.7	2.7
	2.84	2.2	2.11	2.21	1.41	1.41	1.7	2.7
	2.84	2.2	2.11	2.27	1.41	1.41	1.73	2.7
	2.84	2.2	2.11	2.27	1.41	1.41	1.73	2.7
	2.84	2.2	2.11	2.27	1.41	1.41	1.73	2.7
	2.84	2.24	2.11	2.31	1.41	1.41	1.73	2.75
	2.84	2.24	2.11	2.31	1.41	1.41	1.73	2.75
	2.84	2.24	2.21	2.31	1.41	1.41	1.84	2.84
	2.84	2.24	2.26	2.31	1.41	1.41	1.84	2.84
	2.84	2.24	2.34	2.31	1.52	1.41	1.92	2.84
	2.84	2.24	2.34	2.31	1.52	1.41	1.92	2.91
	2.84	2.24	2.34	2.31	1.52	1.41	1.92	2.91
	2.84	2.24	2.34	2.45	1.52	1.41	2.03	2.91
	2.84	2.34	2.34	2.45	1.52	1.41	2.03	2.91
	2.84	2.34	2.34	2.45	1.52	1.41	2.03	2.91
	2.84	2.34	2.34	2.45	1.52	1.41	2.13	2.91
	2.84	2.34	2.34	2.45	1.52	1.41	2.13	2.91
	2.84	2.34	2.34	2.45	1.52	1.41	2.22	2.91
	2.84	2.34	2.34	2.45	1.52	1.41	2.22	3.02
	2.84	2.34	2.34	2.45	1.52	1.41	2.34	3.02
	2.84	2.34	2.34	2.45	1.52	1.41	2.34	3.02
	2.84	2.34	2.37	2.45	1.52	1.41	2.34	3.02
	2.84	2.34	2.37	2.45	1.52	1.54	2.34	3.02
	2.84	2.34	2.37	2.52	1.52	1.54	2.46	3.11
	2.84	2.34	2.37	2.52	1.52	1.54	2.46	3.11
	2.84	2.34	2.55	2.52	1.52	1.54	2.55	3.28
	2.84	2.46	2.55	2.52	1.62	1.54	2.55	3.28
	2.84	2.46	2.55	2.52	1.62	1.54	2.55	3.31
	2.84	2.46	2.55	2.52	1.62	1.54	2.55	3.31
	2.84	2.46	2.55	2.52	1.62	1.68	2.58	3.31
	2.91	2.46	2.55	2.64	1.62	1.68	2.66	3.46
	2.99	2.57	2.62	2.64	1.62	1.68	2.66	3.46
	2.99	2.57	2.62	2.64	1.62	1.68	2.66	3.46
	2.99	2.57	2.62	2.64	1.62	1.68	2.66	3.46
	3.08	2.57	2.62	2.64	1.62	1.68	2.66	3.69
	3.08	2.57	2.62	2.64	1.73	1.68	2.66	3.69
	3.08	2.57	2.62	2.8	1.73	1.68	2.66	3.81
	3.16	2.61	2.75	2.8	1.78	1.68	2.66	3.81
	3.16	2.74	2.75	2.8	1.78	1.81	2.74	3.85
	3.16	2.74	2.75	2.8	1.94	1.81	2.74	3.91
	3.23	2.88	2.86	2.8	1.98	1.81	2.8	3.91
	3.23	2.88	2.86	2.95	2.13	2.03	2.83	3.91
	3.38	2.88	2.86	3.04	2.13	2.03	2.89	4.01
	3.42	2.88	2.86	3.04	2.13	2.03	2.89	4.01
	3.42	2.88	2.86	3.04	2.16	2.03	2.89	4.01
	3.42	3.12	2.86	3.04	2.45	2.03	2.89	4.01
	3.52	3.12	2.95	3.04	2.45	2.03	2.89	4.01
	3.52	3.12	2.95	3.04	2.45	2.03	2.96	4.01
	3.52	3.12	2.95	3.04	2.45	2.03	2.96	4.01
	3.52	3.12	2.95	3.04	2.45	2.03	3.01	4.01
	3.52	3.12	2.95	3.04	2.45	2.03	3.01	4.06
	3.52	3.12	2.95	3.04	2.45	2.03	3.01	4.06
	3.52	3.2	2.95	3.04	2.45	2.15	3.01	4.06
	3.52	3.2	2.95	3.04	2.45	2.15	3.01	4.21
	3.52	3.23	2.95	3.04	2.45	2.15	3.01	4.21
	3.52	3.29	2.95	3.04	2.45	2.15	3.07	4.21
	3.66	3.29	2.95	3.04	2.45	2.15	3.14	4.21
	3.63	3.29	2.95	2.99	2.49	2.15	3.14	4.24
	3.63	3.29	2.99	2.99	2.53	2.47	3.19	4.24
	3.63	3.29	2.99	2.99	2.53	2.47	3.19	4.24
	3.63	3.29	2.99	3.16	2.56	2.47	3.19	4.28
	3.63	3.33	3.03	3.16	2.56	2.47	3.19	4.28
	3.63	3.33	3.03	3.16	2.56	2.47	3.36	4.28
	3.63	3.33	3.03	3.16	2.56	2.47	3.36	4.28
	3.69	3.42	3.08	3.11	2.66	2.51	3.36	4.37

## Sheet: Fig.S9
S9a	Liver PLP (μg g-1 of protien)		S9b	SK PLP (μg g-1 of protien)
	NCD	HFD		NCD	HFD
	40.3846	202.484		80.2714	163.054
	74.6392	291.87		213.649	305.278
	136.457	164.946		197.284	152.043
	138.542	140.106		163.549	196.26
	88.5965	214.433		88.4969	230.673
	117.543	251.777		129.423	194.451
	106.602	142.08		157.345	341.149
	34.8096	130.991		171.909	195.514
	133.411	221.779		255.842	174.014
	218.4	141.156		136.204	386.957
	Relative protein expression
S9c	Ctrl			Kyn			PLP			PLP+Kyn
	0.84	1.05	1.11	1.48	1.42	1.35	0.86	0.92	1.03	0.96	1.17	1.24
	0.62	1.16	1.22	2.23	2.15	1.87	0.84	0.96	1.05	1.04	1.12	1.26
	0.75	1.06	1.19	2.16	1.68	1.77	0.91	0.96	1.08	0.86	1.25	1.36
S9d						p-AKTSer473/AKT
						Ctrl	Kyn	PLP	PLP+Kyn
						0.988579	0.716016	0.996842	0.794288
						1.0186	0.678634	1.14726	0.813493
						0.99282	0.653854	1.10381	0.719637
S9e	Cell size (*103μm2)
	H20	B6
	8.43	4.82
	12.56	6.37
	11.88	7.13
	13.13	6.82
	7.23	5.56
	8.36	5.32
	9.63	6.25
	8.26	7.22

## Sheet: Fig.S10
S10a	Relative Ido1 mRNA Expression		S10b	Relative Ido1 mRNA Expression		S10c	Relative Ido1 mRNA Expression
	WT	Ido1-/-		WT	Ido1-lKO		Ctrl	Ido1-aKO
	0.771323	0.001627		1.18697	0.126144		0.848725	0.093476
	1.18638	0.06318		0.952699	0.088576		0.92352	0.129962
	1.0423	0.033932		0.860336	0.077901		1.22775	0.152362
